# Supplementary material for: WGCNA Identifies a Comprehensive and Dynamic Gene Co-Expression Network That Associates with Smut Resistance in Sugarcane
Source: Int J Mol Sci. 2022 Sep 15;23(18):10770. doi: 10.3390/ijms231810770 (PMC9506403; doi:10.3390/ijms231810770)
Supplement: Supplementary file 1 [file ijms-23-10770-s001.zip]

Archive with 1 entries (1 files):
- ijms-1872157_SM_revisedR2.xlsx
