# Supplementary material for: WGCNA Identifies a Comprehensive and Dynamic Gene Co-Expression Network That Associates with Smut Resistance in Sugarcane
Source: Int J Mol Sci. 2022 Sep 15;23(18):10770. doi: 10.3390/ijms231810770 (PMC9506403; doi:10.3390/ijms231810770)
Supplement: Supplementary file 1 [file ijms-23-10770-s001.zip › ijms-1872157_SM_revisedR2.xlsx]

## Sheet: Table S1
Table S1. Quality evaluation of sequencing data.
Sample ID	Total reads number	Clean reads number	Clean base number	GC content	Q30	Mapped reads	Unique mapped reads
R22.0d. rep1	71859610	35929805	10750642374	0.5521	0.9303	61,075,420 (84.99%)	34,285,109 (47.71%)
R22.0d. rep2	102304020	51152010	15265019280	0.5542	0.9339	88,387,368 (86.40%)	46,915,890 (45.86%)
R22.0d. rep3	71744838	35872419	10717683288	0.5582	0.9287	61,641,832 (85.92%)	33,262,442 (46.36%)
R22.1d. rep1	75071204	37535602	11203547664	0.5689	0.9308	64,855,799 (86.39%)	34,983,070 (46.60%)
R22.1d. rep2	67711026	33855513	10124135378	0.5665	0.9267	58,283,165 (86.08%)	32,010,857 (47.28%)
R22.1d. rep3	67389302	33694651	10063670556	0.5574	0.927	57,626,616 (85.51%)	31,176,222 (46.26%)
R22.2d. rep1	68055784	34027892	10182186108	0.5646	0.9272	57,921,170 (85.11%)	32,296,471 (47.46%)
R22.2d. rep2	71985960	35992980	10781872534	0.5628	0.9277	61,951,649 (86.06%)	34,186,894 (47.49%)
R22.2d. rep3	72357844	36178922	10843217542	0.5779	0.9224	61,356,633 (84.80%)	35,009,172 (48.38%)
R22.3d. rep1	65258958	32629479	9714450360	0.5603	0.9294	55,902,061 (85.66%)	30,326,700 (46.47%)
R22.3d. rep2	71497672	35748836	10654813140	0.5545	0.9266	61,600,526 (86.16%)	33,133,875 (46.34%)
R22.3d. rep3	100816900	50408450	14933929486	0.5324	0.9331	87,689,485 (86.98%)	44,451,074 (44.09%)
R22.4d. rep1	81149150	40574575	11971931712	0.5352	0.9279	69,912,711 (86.15%)	35,524,531 (43.78%)
R22.4d. rep2	70737334	35368667	10525482150	0.5617	0.9118	60,626,533 (85.71%)	32,932,466 (46.56%)
R22.4d. rep3	66341192	33170596	9939931698	0.5601	0.922	52,112,886 (78.55%)	29,282,813 (44.14%)
R22.5d. rep1	69410374	34705187	10404734750	0.5582	0.9262	59,861,390 (86.24%)	33,302,713 (47.98%)
R22.5d. rep2	73552886	36776443	11018327322	0.5649	0.9264	63,331,959 (86.10%)	35,286,927 (47.97%)
R22.5d. rep3	70990016	35495008	10637990286	0.563	0.9237	60,931,361 (85.83%)	33,902,932 (47.76%)
YT.0d. rep1	66141128	33070564	9868127504	0.534	0.9321	56,403,381 (85.28%)	29,583,898 (44.73%)
YT.0d. rep2	87577152	43788576	13074300548	0.5322	0.9302	75,195,601 (85.86%)	39,094,575 (44.64%)
YT.0d. rep3	76766704	38383352	11472147336	0.5464	0.9282	65,736,053 (85.63%)	35,039,935 (45.64%)
YT.1d. rep1	78902292	39451146	11776305336	0.5376	0.9336	68,281,302 (86.54%)	35,545,107 (45.05%)
YT.1d. rep2	66614816	33307408	9948811486	0.5588	0.93	57,552,893 (86.40%)	30,763,147 (46.18%)
YT.1d. rep3	78916784	39458392	11779720226	0.5413	0.9295	67,618,042 (85.68%)	35,657,672 (45.18%)
YT.2d. rep1	68922326	34461163	10297599534	0.5414	0.9295	59,020,660 (85.63%)	31,263,081 (45.36%)
YT.2d. rep2	76379188	38189594	11397146628	0.5472	0.9278	65,420,634 (85.65%)	34,483,574 (45.15%)
YT.2d. rep3	68592252	34296126	10259754178	0.5551	0.9248	58,346,522 (85.06%)	32,441,400 (47.30%)
YT.3d. rep1	79844306	39922153	11923919070	0.5438	0.9288	68,172,172 (85.38%)	36,248,291 (45.40%)
YT.3d. rep2	82498898	41249449	12330597108	0.5487	0.9288	70,406,019 (85.34%)	37,970,796 (46.03%)
YT.3d. rep3	73985904	36992952	11051679838	0.5444	0.9278	62,238,081 (84.12%)	33,537,639 (45.33%)
YT.4d. rep1	70515848	35257924	10533923320	0.5505	0.9216	59,731,783 (84.71%)	32,253,624 (45.74%)
YT.4d. rep2	78933998	39466999	11793247944	0.5481	0.9291	67,600,092 (85.64%)	36,189,324 (45.85%)
YT.4d. rep3	83357846	41678923	12367925458	0.5691	0.9353	71,391,098 (85.64%)	37,794,075 (45.34%)
YT.5d. rep1	68996278	34498139	10298167132	0.5515	0.9305	58,003,404 (84.07%)	31,707,228 (45.95%)
YT.5d. rep2	77121890	38560945	11535082810	0.5454	0.9257	65,576,373 (85.03%)	35,364,979 (45.86%)
YT.5d. rep3	71831030	35915515	10744471364	0.5609	0.9379	60,364,025 (84.04%)	33,288,458 (46.34%)

## Sheet: Table S2
Table S2. Distribution of gene number in co-expression modules.
Module name	Gene number	Annotation gene number
Darkred	69	52
Paleturquoise	39	28
Yellow	153	104
Llightcyan	1252	910
Steelblue	39	34
Black	116	88
Saddlebrown	41	34
Skyblue	44	33
Darkturquoise	202	142
Blue	1291	935
Darkgrey	133	99
Salmon	87	60
Darkorange	264	212
Grey60	365	280
Grey	915	-

## Sheet: Table S3
Table S3. GO enrichment analysis of four target modules.
Module	Ontology	Go term	Frequency	P-value
Skyblue	Biological Process	cellular response to sulfur starvation (GO:0010438)	5 out of 20 25%	1.18312e-15
		sulfate reduction (GO:0019419)	3 out of 20 15%	7.1967e-11
		asparagine biosynthetic process (GO:0006529)	4 out of 20 20%	3.98335e-10
		regulation of glucosinolate biosynthetic process (GO:0010439)	3 out of 20 15%	1.43814e-09
		glutamine metabolic process (GO:0006541)	4 out of 20 20%	7.30835e-08
		cellular oxidant detoxification (GO:0098869)	3 out of 20 15%	2.8999e-07
		cysteine biosynthetic process (GO:0019344)	2 out of 20 10%	5.47225e-07
		cellular response to starvation (GO:0009267)	2 out of 20 10%	0.000148088
		response to starvation (GO:0042594)	2 out of 20 10%	0.000220706
		chloroplast organization (GO:0009658)	3 out of 20 15%	0.000303807
		cellular response to nutrient levels (GO:0031669)	2 out of 20 10%	0.000396577
		response to nutrient levels (GO:0031667)	2 out of 20 10%	0.00047063
		cellular response to extracellular stimulus (GO:0031668)	2 out of 20 10%	0.000652317
		response to extracellular stimulus (GO:0009991)	2 out of 20 10%	0.000729886
		cellular response to external stimulus (GO:0071496)	2 out of 20 10%	0.0008117
		cellular response to stress (GO:0033554)	2 out of 20 10%	0.00708941
		cell communication (GO:0007154)	2 out of 20 10%	0.0111357
		response to external stimulus (GO:0009605)	2 out of 20 10%	0.0150435
		cellular response to stimulus (GO:0051716)	2 out of 20 10%	0.030496
		response to stress (GO:0006950)	2 out of 20 10%	0.0484091
		response to stimulus (GO:0050896)	2 out of 20 10%	0.134304
		defense response (GO:0006952)	2 out of 20 10%	0.149522
		cellular process (GO:0009987)	2 out of 20 10%	0.352615
		biological_process (GO:0008150)	2 out of 20 10%	0.511992
	Cellular Component	cytosol (GO:0005829)	4 out of 12 33.3333333333333%	0.00424613
		extracellular region (GO:0005576)	2 out of 12 16.6666666666667%	0.0246273
		intracellular part (GO:0044424)	2 out of 12 16.6666666666667%	0.180063
		intracellular (GO:0005622)	2 out of 12 16.6666666666667%	0.180563
		cell part (GO:0044464)	2 out of 12 16.6666666666667%	0.209938
		cell (GO:0005623)	2 out of 12 16.6666666666667%	0.209938
		cytoplasm (GO:0005737)	3 out of 12 25%	0.212308
		cellular_component (GO:0005575)	2 out of 12 16.6666666666667%	0.217563
	Molecular Function	asparagine synthase (glutamine-hydrolyzing) activity (GO:0004066)	4 out of 21 19.047619047619%	1.23108e-10
		phosphoadenylyl-sulfate reductase (thioredoxin) activity (GO:0004604)	2 out of 21 9.52380952380952%	1.00807e-07
		NADPH binding (GO:0070402)	2 out of 21 9.52380952380952%	1.36694e-05
		coenzyme binding (GO:0050662)	2 out of 21 9.52380952380952%	2.10907e-05
		cofactor binding (GO:0048037)	2 out of 21 9.52380952380952%	3.01059e-05
		nucleoside phosphate binding (GO:1901265)	2 out of 21 9.52380952380952%	0.000268461
		small molecule binding (GO:0036094)	2 out of 21 9.52380952380952%	0.000774783
		anion binding (GO:0043168)	2 out of 21 9.52380952380952%	0.00158552
		nucleotide binding (GO:0000166)	2 out of 21 9.52380952380952%	0.00208429
		glutathione transferase activity (GO:0004364)	2 out of 21 9.52380952380952%	0.00232687
		NADP binding (GO:0050661)	2 out of 21 9.52380952380952%	0.00296546
		ion binding (GO:0043167)	2 out of 21 9.52380952380952%	0.00352392
		oxidoreductase activity (GO:0016491)	3 out of 21 14.2857142857143%	0.0123173
		heterocyclic compound binding (GO:1901363)	2 out of 21 9.52380952380952%	0.0487208
		organic cyclic compound binding (GO:0097159)	2 out of 21 9.52380952380952%	0.0488006
		binding (GO:0005488)	2 out of 21 9.52380952380952%	0.130735
		metal ion binding (GO:0046872)	3 out of 21 14.2857142857143%	0.13641
		molecular_function (GO:0003674)	2 out of 21 9.52380952380952%	0.253785
		ATP binding (GO:0005524)	4 out of 21 19.047619047619%	0.479298
Salmon	Biological Process	glutathione metabolic process (GO:0006749)	15 out of 27 55.5555555555556%	1.08822e-28
		alternative respiration (GO:0010230)	2 out of 27 7.40740740740741%	5.04858e-06
		lignin catabolic process (GO:0046274)	3 out of 27 11.1111111111111%	1.76577e-05
		iron ion transport (GO:0006826)	3 out of 27 11.1111111111111%	3.71778e-05
		iron ion homeostasis (GO:0055072)	3 out of 27 11.1111111111111%	3.82051e-05
		carbohydrate metabolic process (GO:0005975)	3 out of 27 11.1111111111111%	0.0414435
	Cellular Component	respiratory chain (GO:0070469)	4 out of 34 11.7647058823529%	4.16302e-08
		cytoplasm (GO:0005737)	16 out of 34 47.0588235294118%	2.22407e-06
		apoplast (GO:0048046)	3 out of 34 8.82352941176471%	0.00343208
		extracellular region (GO:0005576)	2 out of 34 5.88235294117647%	0.156015
		membrane (GO:0016020)	4 out of 34 11.7647058823529%	0.176607
		mitochondrion (GO:0005739)	2 out of 34 5.88235294117647%	0.314104
		plasma membrane (GO:0005886)	4 out of 34 11.7647058823529%	0.381383
		intracellular membrane-bounded organelle (GO:0043231)	3 out of 34 8.82352941176471%	0.518433
		integral component of membrane (GO:0016021)	12 out of 34 35.2941176470588%	0.609897
		cell part (GO:0044464)	2 out of 34 5.88235294117647%	0.709484
		cell (GO:0005623)	2 out of 34 5.88235294117647%	0.709484
		cellular_component (GO:0005575)	2 out of 34 5.88235294117647%	0.721911
	Molecular Function	glutathione transferase activity (GO:0004364)	15 out of 44 34.0909090909091%	0
		alternative oxidase activity (GO:0009916)	4 out of 44 9.09090909090909%	4.43829e-10
		ubiquinol:oxygen oxidoreductase activity (GO:0102721)	4 out of 44 9.09090909090909%	4.43829e-10
		glutathione binding (GO:0043295)	4 out of 44 9.09090909090909%	1.97427e-07
		hydroquinone:oxygen oxidoreductase activity (GO:0052716)	3 out of 44 6.81818181818182%	2.80679e-05
		ferroxidase activity (GO:0004322)	3 out of 44 6.81818181818182%	4.42767e-05
		copper ion binding (GO:0005507)	4 out of 44 9.09090909090909%	4.6396e-05
		transferase activity (GO:0016740)	5 out of 44 11.3636363636364%	0.000162865
		chitinase activity (GO:0004568)	2 out of 44 4.54545454545455%	0.00149206
		electron carrier activity (GO:0009055)	3 out of 44 6.81818181818182%	0.00313395
		oxidoreductase activity (GO:0016491)	4 out of 44 9.09090909090909%	0.0191263
		metal ion binding (GO:0046872)	6 out of 44 13.6363636363636%	0.0518776
		heme binding (GO:0020037)	3 out of 44 6.81818181818182%	0.115904
		molecular_function (GO:0003674)	2 out of 44 4.54545454545455%	0.61067
Darkorange	Biological Process	cell wall macromolecule catabolic process (GO:0016998)	8 out of 98 8.16326530612245%	4.19664e-14
		chitin catabolic process (GO:0006032)	8 out of 98 8.16326530612245%	5.66325e-13
		carbohydrate metabolic process (GO:0005975)	21 out of 98 21.4285714285714%	7.96807e-13
		defense response to fungus (GO:0050832)	8 out of 98 8.16326530612245%	5.44978e-08
		defense response to nematode (GO:0002215)	2 out of 98 2.04081632653061%	4.54512e-05
		negative regulation of floral organ abscission (GO:0060862)	2 out of 98 2.04081632653061%	9.51801e-05
		amino sugar metabolic process (GO:0006040)	2 out of 98 2.04081632653061%	0.000126729
		carbohydrate transport (GO:0008643)	4 out of 98 4.08163265306122%	0.000213264
		metal ion transport (GO:0030001)	5 out of 98 5.10204081632653%	0.000216526
		chloroplast localization (GO:0019750)	2 out of 98 2.04081632653061%	0.000297048
		establishment of plastid localization (GO:0051667)	2 out of 98 2.04081632653061%	0.000297048
		plastid localization (GO:0051644)	2 out of 98 2.04081632653061%	0.000297048
		response to fungus (GO:0009620)	4 out of 98 4.08163265306122%	0.000456837
		defense response to fungus, incompatible interaction (GO:0009817)	2 out of 98 2.04081632653061%	0.000537069
		chloroplast relocation (GO:0009902)	2 out of 98 2.04081632653061%	0.00112128
		methylation (GO:0032259)	6 out of 98 6.12244897959184%	0.0011427
		defense response to other organism (GO:0098542)	4 out of 98 4.08163265306122%	0.00130995
		establishment of organelle localization (GO:0051656)	2 out of 98 2.04081632653061%	0.00132587
		positive regulation of cell death (GO:0010942)	2 out of 98 2.04081632653061%	0.00143435
		carotene catabolic process (GO:0016121)	2 out of 98 2.04081632653061%	0.00178434
		regulation of systemic acquired resistance (GO:0010112)	2 out of 98 2.04081632653061%	0.00190912
		defense response (GO:0006952)	10 out of 98 10.2040816326531%	0.00202579
		defense response, incompatible interaction (GO:0009814)	2 out of 98 2.04081632653061%	0.00203793
		organelle localization (GO:0051640)	2 out of 98 2.04081632653061%	0.00203793
		protein phosphorylation (GO:0006468)	8 out of 98 8.16326530612245%	0.00298333
		multi-organism process (GO:0051704)	5 out of 98 5.10204081632653%	0.00342179
		response to external biotic stimulus (GO:0043207)	4 out of 98 4.08163265306122%	0.00348179
		response to other organism (GO:0051707)	4 out of 98 4.08163265306122%	0.00348179
		response to nitrate (GO:0010167)	2 out of 98 2.04081632653061%	0.00522834
		response to biotic stimulus (GO:0009607)	4 out of 98 4.08163265306122%	0.00892489
		positive regulation of defense response (GO:0031349)	2 out of 98 2.04081632653061%	0.0105805
		innate immune response (GO:0045087)	2 out of 98 2.04081632653061%	0.0120284
		response to external stimulus (GO:0009605)	4 out of 98 4.08163265306122%	0.0140216
		plastid organization (GO:0009657)	2 out of 98 2.04081632653061%	0.0141921
		xyloglucan metabolic process (GO:0010411)	2 out of 98 2.04081632653061%	0.0154984
		immune system process (GO:0002376)	2 out of 98 2.04081632653061%	0.0186176
		response to salt stress (GO:0009651)	3 out of 98 3.06122448979592%	0.0220437
		immune response (GO:0006955)	2 out of 98 2.04081632653061%	0.0235454
		carbohydrate derivative metabolic process (GO:1901135)	2 out of 98 2.04081632653061%	0.0251579
		response to stress (GO:0006950)	5 out of 98 5.10204081632653%	0.0306754
		cell wall biogenesis (GO:0042546)	2 out of 98 2.04081632653061%	0.0315883
		response to bacterium (GO:0009617)	2 out of 98 2.04081632653061%	0.0324898
		response to osmotic stress (GO:0006970)	2 out of 98 2.04081632653061%	0.0471653
		amino acid transmembrane transport (GO:0003333)	2 out of 98 2.04081632653061%	0.0703027
		nitrogen compound transport (GO:0071705)	2 out of 98 2.04081632653061%	0.0727259
		establishment of localization in cell (GO:0051649)	2 out of 98 2.04081632653061%	0.0757924
		protein catabolic process (GO:0030163)	3 out of 98 3.06122448979592%	0.0931349
		establishment of localization (GO:0051234)	3 out of 98 3.06122448979592%	0.0931349
		cellular localization (GO:0051641)	2 out of 98 2.04081632653061%	0.113344
		localization (GO:0051179)	3 out of 98 3.06122448979592%	0.126389
		chloroplast organization (GO:0009658)	2 out of 98 2.04081632653061%	0.138319
		cell wall organization (GO:0071555)	3 out of 98 3.06122448979592%	0.144413
		proteolysis (GO:0006508)	3 out of 98 3.06122448979592%	0.171067
		response to stimulus (GO:0050896)	5 out of 98 5.10204081632653%	0.208311
		positive regulation of transcription, DNA-templated (GO:0045893)	2 out of 98 2.04081632653061%	0.221688
		response to abiotic stimulus (GO:0009628)	2 out of 98 2.04081632653061%	0.311293
		organelle organization (GO:0006996)	2 out of 98 2.04081632653061%	0.316029
		regulation of transcription, DNA-templated (GO:0006355)	7 out of 98 7.14285714285714%	0.394309
		response to oxidative stress (GO:0006979)	2 out of 98 2.04081632653061%	0.451935
		transmembrane transport (GO:0055085)	2 out of 98 2.04081632653061%	0.503705
		cellular component organization (GO:0016043)	2 out of 98 2.04081632653061%	0.50709
		cellular component organization or biogenesis (GO:0071840)	2 out of 98 2.04081632653061%	0.54973
		biological_process (GO:0008150)	8 out of 98 8.16326530612245%	0.590842
		organic substance metabolic process (GO:0071704)	2 out of 98 2.04081632653061%	0.92711
		metabolic process (GO:0008152)	2 out of 98 2.04081632653061%	0.945601
		cellular process (GO:0009987)	3 out of 98 3.06122448979592%	0.945851
	Cellular Component	anchored component of plasma membrane (GO:0046658)	8 out of 99 8.08080808080808%	9.05949e-07
		plasma membrane (GO:0005886)	23 out of 99 23.2323232323232%	2.54605e-05
		extracellular region (GO:0005576)	9 out of 99 9.09090909090909%	0.000221548
		apoplast (GO:0048046)	6 out of 99 6.06060606060606%	0.000270882
		whole membrane (GO:0098805)	4 out of 99 4.04040404040404%	0.000474909
		bounding membrane of organelle (GO:0098588)	4 out of 99 4.04040404040404%	0.000631382
		plastid outer membrane (GO:0009527)	2 out of 99 2.02020202020202%	0.00102259
		organelle membrane (GO:0031090)	4 out of 99 4.04040404040404%	0.00201552
		organelle outer membrane (GO:0031968)	2 out of 99 2.02020202020202%	0.00274083
		cell wall (GO:0005618)	5 out of 99 5.05050505050505%	0.00332617
		outer membrane (GO:0019867)	2 out of 99 2.02020202020202%	0.00420987
		anchored component of membrane (GO:0031225)	2 out of 99 2.02020202020202%	0.00779127
		plastid membrane (GO:0042170)	2 out of 99 2.02020202020202%	0.0082261
		intrinsic component of plasma membrane (GO:0031226)	2 out of 99 2.02020202020202%	0.0110565
		membrane (GO:0016020)	13 out of 99 13.1313131313131%	0.0117294
		plastoglobule (GO:0010287)	2 out of 99 2.02020202020202%	0.012878
		cell periphery (GO:0071944)	5 out of 99 5.05050505050505%	0.0180909
		vacuolar part (GO:0044437)	2 out of 99 2.02020202020202%	0.0190566
		plasma membrane part (GO:0044459)	2 out of 99 2.02020202020202%	0.0226981
		chloroplast membrane (GO:0031969)	2 out of 99 2.02020202020202%	0.0251527
		chloroplast outer membrane (GO:0009707)	2 out of 99 2.02020202020202%	0.0266017
		external encapsulating structure (GO:0030312)	2 out of 99 2.02020202020202%	0.0273387
		intrinsic component of membrane (GO:0031224)	2 out of 99 2.02020202020202%	0.0419386
		plastid envelope (GO:0009526)	2 out of 99 2.02020202020202%	0.0446023
		vacuole (GO:0005773)	3 out of 99 3.03030303030303%	0.0700251
		integral component of membrane (GO:0016021)	43 out of 99 43.4343434343434%	0.0844892
		organelle envelope (GO:0031967)	2 out of 99 2.02020202020202%	0.0979544
		envelope (GO:0031975)	2 out of 99 2.02020202020202%	0.0979544
		chloroplast part (GO:0044434)	2 out of 99 2.02020202020202%	0.106245
		plastid part (GO:0044435)	2 out of 99 2.02020202020202%	0.11046
		membrane part (GO:0044425)	2 out of 99 2.02020202020202%	0.125229
		intracellular organelle part (GO:0044446)	4 out of 99 4.04040404040404%	0.211222
		vacuolar membrane (GO:0005774)	2 out of 99 2.02020202020202%	0.214737
		organelle part (GO:0044422)	4 out of 99 4.04040404040404%	0.215943
		plasmodesma (GO:0009506)	3 out of 99 3.03030303030303%	0.269117
		cytoplasmic part (GO:0044444)	5 out of 99 5.05050505050505%	0.284424
		plastid (GO:0009536)	2 out of 99 2.02020202020202%	0.320254
		chloroplast envelope (GO:0009941)	2 out of 99 2.02020202020202%	0.33677
		chloroplast stroma (GO:0009570)	2 out of 99 2.02020202020202%	0.447405
		chloroplast (GO:0009507)	4 out of 99 4.04040404040404%	0.542723
		cell part (GO:0044464)	7 out of 99 7.07070707070707%	0.567664
		cell (GO:0005623)	7 out of 99 7.07070707070707%	0.567664
		cellular_component (GO:0005575)	7 out of 99 7.07070707070707%	0.592941
		membrane-bounded organelle (GO:0043227)	5 out of 99 5.05050505050505%	0.65168
		nucleus (GO:0005634)	19 out of 99 19.1919191919192%	0.658438
		intracellular organelle (GO:0043229)	5 out of 99 5.05050505050505%	0.676274
		organelle (GO:0043226)	5 out of 99 5.05050505050505%	0.678842
		intracellular part (GO:0044424)	5 out of 99 5.05050505050505%	0.775668
		intracellular (GO:0005622)	5 out of 99 5.05050505050505%	0.776992
		intracellular membrane-bounded organelle (GO:0043231)	5 out of 99 5.05050505050505%	0.905261
		cytoplasm (GO:0005737)	7 out of 99 7.07070707070707%	0.984602
	Molecular Function	chitinase activity (GO:0004568)	12 out of 139 8.63309352517986%	0
		hydrolase activity, hydrolyzing O-glycosyl compounds (GO:0004553)	14 out of 139 10.0719424460432%	1.47614e-10
		chitin binding (GO:0008061)	5 out of 139 3.59712230215827%	6.84556e-08
		S-adenosylmethionine-dependent methyltransferase activity (GO:0008757)	6 out of 139 4.31654676258993%	3.78299e-06
		endochitinase activity (GO:0008843)	2 out of 139 1.43884892086331%	4.604e-06
		dioxygenase activity (GO:0051213)	7 out of 139 5.03597122302158%	5.82079e-06
		hexosaminidase activity (GO:0015929)	2 out of 139 1.43884892086331%	1.37924e-05
		beta-N-acetylglucosaminidase activity (GO:0016231)	2 out of 139 1.43884892086331%	1.37924e-05
		hydrolase activity, acting on glycosyl bonds (GO:0016798)	4 out of 139 2.87769784172662%	4.36185e-05
		zinc ion transmembrane transporter activity (GO:0005385)	3 out of 139 2.15827338129496%	0.000387085
		transmembrane receptor protein serine/threonine kinase activity (GO:0004675)	6 out of 139 4.31654676258993%	0.000758465
		pattern binding (GO:0001871)	2 out of 139 1.43884892086331%	0.000768583
		beta-N-acetylhexosaminidase activity (GO:0004563)	2 out of 139 1.43884892086331%	0.00103387
		carotenoid dioxygenase activity (GO:0010436)	2 out of 139 1.43884892086331%	0.00123179
		nitrate transmembrane transporter activity (GO:0015112)	2 out of 139 1.43884892086331%	0.00261464
		raffinose alpha-galactosidase activity (GO:0052692)	2 out of 139 1.43884892086331%	0.00323793
		iron ion binding (GO:0005506)	9 out of 139 6.47482014388489%	0.00369331
		oxidoreductase activity, acting on paired donors, with incorporation or reduction of molecular oxygen, NAD(P)H as one donor, and incorporation of one atom of oxygen (GO:0016709)	5 out of 139 3.59712230215827%	0.00443522
		protein tyrosine kinase activity (GO:0004713)	2 out of 139 1.43884892086331%	0.0092889
		metal ion binding (GO:0046872)	16 out of 139 11.5107913669065%	0.0119865
		xyloglucan:xyloglucosyl transferase activity (GO:0016762)	2 out of 139 1.43884892086331%	0.0121219
		aspartic-type endopeptidase activity (GO:0004190)	4 out of 139 2.87769784172662%	0.0125073
		cellulase activity (GO:0008810)	2 out of 139 1.43884892086331%	0.0127284
		carbohydrate derivative binding (GO:0097367)	2 out of 139 1.43884892086331%	0.0130366
		drug binding (GO:0008144)	2 out of 139 1.43884892086331%	0.0133479
		sequence-specific DNA binding (GO:0043565)	9 out of 139 6.47482014388489%	0.013535
		heme binding (GO:0020037)	9 out of 139 6.47482014388489%	0.0136271
		electron carrier activity (GO:0009055)	3 out of 139 2.15827338129496%	0.0656678
		carbohydrate binding (GO:0030246)	4 out of 139 2.87769784172662%	0.0734142
		protein serine/threonine kinase activity (GO:0004674)	9 out of 139 6.47482014388489%	0.0811298
		amino acid transmembrane transporter activity (GO:0015171)	2 out of 139 1.43884892086331%	0.0929234
		transcription factor activity, sequence-specific DNA binding (GO:0003700)	8 out of 139 5.75539568345324%	0.126867
		monooxygenase activity (GO:0004497)	3 out of 139 2.15827338129496%	0.1357
		oxidoreductase activity, acting on paired donors, with incorporation or reduction of molecular oxygen (GO:0016705)	3 out of 139 2.15827338129496%	0.196013
		transferase activity (GO:0016740)	3 out of 139 2.15827338129496%	0.223781
		serine-type endopeptidase activity (GO:0004252)	2 out of 139 1.43884892086331%	0.243261
		polysaccharide binding (GO:0030247)	2 out of 139 1.43884892086331%	0.278264
		hydrolase activity (GO:0016787)	5 out of 139 3.59712230215827%	0.394004
		transmembrane transporter activity (GO:0022857)	3 out of 139 2.15827338129496%	0.496532
		binding (GO:0005488)	4 out of 139 2.87769784172662%	0.605662
		calcium ion binding (GO:0005509)	2 out of 139 1.43884892086331%	0.706383
		catalytic activity (GO:0003824)	4 out of 139 2.87769784172662%	0.758306
		molecular_function (GO:0003674)	5 out of 139 3.59712230215827%	0.776052
		ATP binding (GO:0005524)	20 out of 139 14.3884892086331%	0.806844
		protein binding (GO:0005515)	4 out of 139 2.87769784172662%	0.810583
		DNA binding (GO:0003677)	7 out of 139 5.03597122302158%	0.829745
		protein kinase activity (GO:0004672)	4 out of 139 2.87769784172662%	0.829827
Grey60	Biological Process	abscisic acid-activated signaling pathway (GO:0009738)	13 out of 136 9.55882352941176%	5.9841e-13
		glutathione metabolic process (GO:0006749)	10 out of 136 7.35294117647059%	1.01049e-09
		circadian rhythm (GO:0007623)	8 out of 136 5.88235294117647%	2.1317e-09
		methylation (GO:0032259)	11 out of 136 8.08823529411765%	7.67415e-07
		asparagine biosynthetic process (GO:0006529)	4 out of 136 2.94117647058824%	1.07187e-06
		lignin catabolic process (GO:0046274)	5 out of 136 3.67647058823529%	5.9123e-06
		carbohydrate metabolic process (GO:0005975)	15 out of 136 11.0294117647059%	9.31714e-06
		inositol biosynthetic process (GO:0006021)	3 out of 136 2.20588235294118%	1.70714e-05
		response to biotic stimulus (GO:0009607)	8 out of 136 5.88235294117647%	1.85495e-05
		response to cyclopentenone (GO:0010583)	2 out of 136 1.47058823529412%	2.63948e-05
		cellular transition metal ion homeostasis (GO:0046916)	2 out of 136 1.47058823529412%	5.26863e-05
		thiazole biosynthetic process (GO:0052837)	2 out of 136 1.47058823529412%	0.000131201
		glutamine metabolic process (GO:0006541)	4 out of 136 2.94117647058824%	0.000172042
		cellular cation homeostasis (GO:0030003)	2 out of 136 1.47058823529412%	0.000183322
		phospholipid biosynthetic process (GO:0008654)	3 out of 136 2.20588235294118%	0.000186738
		negative regulation of organ growth (GO:0046621)	2 out of 136 1.47058823529412%	0.000783593
		transition metal ion homeostasis (GO:0055076)	2 out of 136 1.47058823529412%	0.00145816
		thiamine biosynthetic process (GO:0009228)	2 out of 136 1.47058823529412%	0.00161701
		cellular metal ion homeostasis (GO:0006875)	2 out of 136 1.47058823529412%	0.00195829
		cellular chemical homeostasis (GO:0055082)	2 out of 136 1.47058823529412%	0.00214062
		aromatic compound biosynthetic process (GO:0019438)	4 out of 136 2.94117647058824%	0.00249083
		defense response (GO:0006952)	12 out of 136 8.82352941176471%	0.00264342
		secondary metabolic process (GO:0019748)	3 out of 136 2.20588235294118%	0.00284663
		metal ion homeostasis (GO:0055065)	2 out of 136 1.47058823529412%	0.00294672
		cation homeostasis (GO:0055080)	2 out of 136 1.47058823529412%	0.0033952
		inorganic ion homeostasis (GO:0098771)	2 out of 136 1.47058823529412%	0.0033952
		cellular ion homeostasis (GO:0006873)	2 out of 136 1.47058823529412%	0.00363064
		defense response to other organism (GO:0098542)	4 out of 136 2.94117647058824%	0.00429344
		iron ion transport (GO:0006826)	3 out of 136 2.20588235294118%	0.00431615
		iron ion homeostasis (GO:0055072)	3 out of 136 2.20588235294118%	0.0044276
		ion homeostasis (GO:0050801)	2 out of 136 1.47058823529412%	0.00802542
		cellular response to unfolded protein (GO:0034620)	2 out of 136 1.47058823529412%	0.00802542
		response to unfolded protein (GO:0006986)	2 out of 136 1.47058823529412%	0.00802542
		galactose metabolic process (GO:0006012)	2 out of 136 1.47058823529412%	0.00909106
		cellular homeostasis (GO:0019725)	2 out of 136 1.47058823529412%	0.0109988
		biosynthetic process (GO:0009058)	6 out of 136 4.41176470588235%	0.0112645
		glucose import (GO:0046323)	3 out of 136 2.20588235294118%	0.0136177
		positive regulation of transcription from RNA polymerase II promoter in response to heat stress (GO:0061408)	2 out of 136 1.47058823529412%	0.0191566
		one-carbon metabolic process (GO:0006730)	2 out of 136 1.47058823529412%	0.0233879
		cation transport (GO:0006812)	2 out of 136 1.47058823529412%	0.0239414
		regulation of transcription from RNA polymerase II promoter in response to stress (GO:0043618)	2 out of 136 1.47058823529412%	0.0245004
		cellular response to heat (GO:0034605)	2 out of 136 1.47058823529412%	0.0250646
		chemical homeostasis (GO:0048878)	2 out of 136 1.47058823529412%	0.0250646
		response to water (GO:0009415)	2 out of 136 1.47058823529412%	0.0291604
		protein refolding (GO:0042026)	2 out of 136 1.47058823529412%	0.0407977
		homeostatic process (GO:0042592)	2 out of 136 1.47058823529412%	0.0508524
		ion transport (GO:0006811)	2 out of 136 1.47058823529412%	0.0682055
		phosphorelay signal transduction system (GO:0000160)	2 out of 136 1.47058823529412%	0.0740831
		transmembrane transport (GO:0055085)	5 out of 136 3.67647058823529%	0.0860226
		chaperone mediated protein folding requiring cofactor (GO:0051085)	2 out of 136 1.47058823529412%	0.0898916
		response to water deprivation (GO:0009414)	2 out of 136 1.47058823529412%	0.131992
		metal ion transport (GO:0030001)	2 out of 136 1.47058823529412%	0.172262
		response to salt stress (GO:0009651)	2 out of 136 1.47058823529412%	0.200099
		regulation of biological quality (GO:0065008)	2 out of 136 1.47058823529412%	0.261407
		organic substance catabolic process (GO:1901575)	2 out of 136 1.47058823529412%	0.292244
		cellular catabolic process (GO:0044248)	2 out of 136 1.47058823529412%	0.302131
		regulation of transcription, DNA-templated (GO:0006355)	10 out of 136 7.35294117647059%	0.322411
		transport (GO:0006810)	2 out of 136 1.47058823529412%	0.409298
		catabolic process (GO:0009056)	2 out of 136 1.47058823529412%	0.429843
		protein folding (GO:0006457)	2 out of 136 1.47058823529412%	0.434922
		cellular protein modification process (GO:0006464)	2 out of 136 1.47058823529412%	0.437957
		establishment of localization (GO:0051234)	2 out of 136 1.47058823529412%	0.439976
		localization (GO:0051179)	2 out of 136 1.47058823529412%	0.511736
		protein ubiquitination (GO:0016567)	2 out of 136 1.47058823529412%	0.523716
		organonitrogen compound metabolic process (GO:1901564)	2 out of 136 1.47058823529412%	0.677098
		biological regulation (GO:0065007)	4 out of 136 2.94117647058824%	0.69056
		translation (GO:0006412)	2 out of 136 1.47058823529412%	0.749932
		nitrogen compound metabolic process (GO:0006807)	3 out of 136 2.20588235294118%	0.902595
		regulation of biological process (GO:0050789)	2 out of 136 1.47058823529412%	0.933452
		cellular process (GO:0009987)	4 out of 136 2.94117647058824%	0.971518
		organic substance metabolic process (GO:0071704)	2 out of 136 1.47058823529412%	0.981973
		cellular metabolic process (GO:0044237)	2 out of 136 1.47058823529412%	0.982164
		metabolic process (GO:0008152)	2 out of 136 1.47058823529412%	0.98826
		biological_process (GO:0008150)	4 out of 136 2.94117647058824%	0.997446
	Cellular Component	apoplast (GO:0048046)	11 out of 116 9.48275862068965%	8.54487e-09
		integral component of plasma membrane (GO:0005887)	4 out of 116 3.44827586206897%	0.00896486
		cytosol (GO:0005829)	13 out of 116 11.2068965517241%	0.0210768
		cytoplasm (GO:0005737)	23 out of 116 19.8275862068966%	0.0351366
		chloroplast stroma (GO:0009570)	4 out of 116 3.44827586206897%	0.102346
		cytosolic large ribosomal subunit (GO:0022625)	2 out of 116 1.72413793103448%	0.103544
		cell wall (GO:0005618)	3 out of 116 2.58620689655172%	0.112247
		plant-type cell wall (GO:0009505)	2 out of 116 1.72413793103448%	0.19105
		extracellular region (GO:0005576)	4 out of 116 3.44827586206897%	0.220113
		vacuolar membrane (GO:0005774)	2 out of 116 1.72413793103448%	0.269558
		membrane (GO:0016020)	9 out of 116 7.75862068965517%	0.339918
		host cell nucleus (GO:0042025)	2 out of 116 1.72413793103448%	0.435065
		plasma membrane (GO:0005886)	11 out of 116 9.48275862068965%	0.502073
		intracellular organelle part (GO:0044446)	2 out of 116 1.72413793103448%	0.766984
		organelle part (GO:0044422)	2 out of 116 1.72413793103448%	0.771579
		cytoplasmic part (GO:0044444)	2 out of 116 1.72413793103448%	0.924154
		nucleus (GO:0005634)	18 out of 116 15.5172413793103%	0.927224
		integral component of membrane (GO:0016021)	35 out of 116 30.1724137931034%	0.929574
		intracellular part (GO:0044424)	4 out of 116 3.44827586206897%	0.947101
		intracellular (GO:0005622)	4 out of 116 3.44827586206897%	0.94759
		intracellular membrane-bounded organelle (GO:0043231)	5 out of 116 4.31034482758621%	0.95991
		cell part (GO:0044464)	4 out of 116 3.44827586206897%	0.96982
		cell (GO:0005623)	4 out of 116 3.44827586206897%	0.96982
		cellular_component (GO:0005575)	4 out of 116 3.44827586206897%	0.973899
		membrane-bounded organelle (GO:0043227)	2 out of 116 1.72413793103448%	0.989888
		intracellular organelle (GO:0043229)	2 out of 116 1.72413793103448%	0.991472
		organelle (GO:0043226)	2 out of 116 1.72413793103448%	0.991627
	Molecular Function	signaling receptor activity (GO:0038023)	12 out of 205 5.85365853658537%	0
		protein phosphatase inhibitor activity (GO:0004864)	12 out of 205 5.85365853658537%	0
		abscisic acid binding (GO:0010427)	12 out of 205 5.85365853658537%	0
		glutathione transferase activity (GO:0004364)	10 out of 205 4.8780487804878%	2.79342e-09
		oxidoreductase activity (GO:0016491)	22 out of 205 10.7317073170732%	3.69181e-09
		O-methyltransferase activity (GO:0008171)	8 out of 205 3.90243902439024%	3.39629e-08
		iron ion binding (GO:0005506)	19 out of 205 9.26829268292683%	1.65627e-07
		asparagine synthase (glutamine-hydrolyzing) activity (GO:0004066)	4 out of 205 1.95121951219512%	1.39821e-06
		transferase activity, transferring acyl groups other than amino-acyl groups (GO:0016747)	11 out of 205 5.36585365853659%	1.74408e-06
		inositol-3-phosphate synthase activity (GO:0004512)	3 out of 205 1.46341463414634%	2.61463e-06
		hydroquinone:oxygen oxidoreductase activity (GO:0052716)	5 out of 205 2.4390243902439%	8.21035e-06
		alditol:NADP+ 1-oxidoreductase activity (GO:0004032)	4 out of 205 1.95121951219512%	8.25473e-06
		alcohol dehydrogenase (NADP+) activity (GO:0008106)	4 out of 205 1.95121951219512%	1.10641e-05
		S-adenosylmethionine-dependent methyltransferase activity (GO:0008757)	6 out of 205 2.92682926829268%	3.43883e-05
		beta-glucosidase activity (GO:0008422)	5 out of 205 2.4390243902439%	0.000110401
		transaminase activity (GO:0008483)	3 out of 205 1.46341463414634%	0.001667
		transition metal ion binding (GO:0046914)	3 out of 205 1.46341463414634%	0.0017334
		transferase activity, transferring pentosyl groups (GO:0016763)	2 out of 205 0.975609756097561%	0.00183656
		oxidoreductase activity, acting on paired donors, with incorporation or reduction of molecular oxygen (GO:0016705)	8 out of 205 3.90243902439024%	0.00204142
		copper ion binding (GO:0005507)	5 out of 205 2.4390243902439%	0.00241161
		alpha-amylase activity (releasing maltohexaose) (GO:0103025)	2 out of 205 0.975609756097561%	0.00359329
		ferroxidase activity (GO:0004322)	3 out of 205 1.46341463414634%	0.00395772
		heme binding (GO:0020037)	13 out of 205 6.34146341463415%	0.00410519
		phospholipid transporter activity (GO:0005548)	2 out of 205 0.975609756097561%	0.00439275
		UDP-glucose 4-epimerase activity (GO:0003978)	2 out of 205 0.975609756097561%	0.00496716
		alpha-amylase activity (GO:0004556)	2 out of 205 0.975609756097561%	0.00588983
		oxidoreductase activity, acting on the CH-OH group of donors, NAD or NADP as acceptor (GO:0016616)	4 out of 205 1.95121951219512%	0.00604542
		carbon-sulfur lyase activity (GO:0016846)	2 out of 205 0.975609756097561%	0.00621345
		raffinose alpha-galactosidase activity (GO:0052692)	2 out of 205 0.975609756097561%	0.00688446
		cation binding (GO:0043169)	3 out of 205 1.46341463414634%	0.00894116
		carbonate dehydratase activity (GO:0004089)	2 out of 205 0.975609756097561%	0.0107014
		ion binding (GO:0043167)	4 out of 205 1.95121951219512%	0.0113923
		monooxygenase activity (GO:0004497)	6 out of 205 2.92682926829268%	0.0119544
		ATPase activity (GO:0016887)	10 out of 205 4.8780487804878%	0.0142635
		hydro-lyase activity (GO:0016836)	2 out of 205 0.975609756097561%	0.0142845
		sugar:proton symporter activity (GO:0005351)	3 out of 205 1.46341463414634%	0.0146863
		misfolded protein binding (GO:0051787)	2 out of 205 0.975609756097561%	0.0188443
		protein binding involved in protein folding (GO:0044183)	2 out of 205 0.975609756097561%	0.0204829
		oxidoreductase activity, acting on paired donors, with incorporation or reduction of molecular oxygen, NAD(P)H as one donor, and incorporation of one atom of oxygen (GO:0016709)	5 out of 205 2.4390243902439%	0.0211551
		glutathione binding (GO:0043295)	2 out of 205 0.975609756097561%	0.0227566
		ubiquitin conjugating enzyme binding (GO:0031624)	2 out of 205 0.975609756097561%	0.0288672
		electron carrier activity (GO:0009055)	4 out of 205 1.95121951219512%	0.0483753
		quercetin 7-O-glucosyltransferase activity (GO:0080044)	2 out of 205 0.975609756097561%	0.0489018
		quercetin 3-O-glucosyltransferase activity (GO:0080043)	2 out of 205 0.975609756097561%	0.0504817
		ATPase activity, coupled to transmembrane movement of substances (GO:0042626)	5 out of 205 2.4390243902439%	0.0509925
		serine-type endopeptidase inhibitor activity (GO:0004867)	2 out of 205 0.975609756097561%	0.0586488
		heat shock protein binding (GO:0031072)	2 out of 205 0.975609756097561%	0.0798985
		pyridoxal phosphate binding (GO:0030170)	3 out of 205 1.46341463414634%	0.113692
		unfolded protein binding (GO:0051082)	3 out of 205 1.46341463414634%	0.128206
		RNA polymerase II core promoter proximal region sequence-specific DNA binding (GO:0000978)	2 out of 205 0.975609756097561%	0.13216
		UDP-glycosyltransferase activity (GO:0008194)	4 out of 205 1.95121951219512%	0.13447
		hydrolase activity, hydrolyzing O-glycosyl compounds (GO:0004553)	4 out of 205 1.95121951219512%	0.148216
		serine-type carboxypeptidase activity (GO:0004185)	2 out of 205 0.975609756097561%	0.180805
		FAD binding (GO:0071949)	2 out of 205 0.975609756097561%	0.181941
		protein dimerization activity (GO:0046983)	7 out of 205 3.41463414634146%	0.216668
		methyltransferase activity (GO:0008168)	2 out of 205 0.975609756097561%	0.406854
		ubiquitin-protein transferase activity (GO:0004842)	3 out of 205 1.46341463414634%	0.455389
		calcium ion binding (GO:0005509)	4 out of 205 1.95121951219512%	0.49052
		structural constituent of ribosome (GO:0003735)	3 out of 205 1.46341463414634%	0.617376
		transferase activity (GO:0016740)	2 out of 205 0.975609756097561%	0.694749
		GTP binding (GO:0005525)	2 out of 205 0.975609756097561%	0.769534
		DNA binding (GO:0003677)	11 out of 205 5.36585365853659%	0.815541
		zinc ion binding (GO:0008270)	7 out of 205 3.41463414634146%	0.851894
		binding (GO:0005488)	4 out of 205 1.95121951219512%	0.868006
		hydrolase activity (GO:0016787)	3 out of 205 1.46341463414634%	0.943883
		protein kinase activity (GO:0004672)	4 out of 205 1.95121951219512%	0.971625
		ATP binding (GO:0005524)	25 out of 205 12.1951219512195%	0.972343
		sequence-specific DNA binding (GO:0043565)	2 out of 205 0.975609756097561%	0.975772
		transcription factor activity, sequence-specific DNA binding (GO:0003700)	3 out of 205 1.46341463414634%	0.978891
		catalytic activity (GO:0003824)	3 out of 205 1.46341463414634%	0.982359
		molecular_function (GO:0003674)	4 out of 205 1.95121951219512%	0.98675
		protein binding (GO:0005515)	3 out of 205 1.46341463414634%	0.989394
		metal ion binding (GO:0046872)	5 out of 205 2.4390243902439%	0.996084
		RNA binding (GO:0003723)	3 out of 205 1.46341463414634%	0.997799

## Sheet: Table S4
Table S4. KEGG pathways of four target modules.
Module	ko-id	KEGG pathway	Cluster frequency	P-value	Q-value
Skyblue	ko01230	Biosynthesis of amino acids	0.6	4.13e-10	1.65384e-09
	ko00340	Histidine metabolism	0.3333	5.78e-10	2.31023e-09
	ko00250	Alanine, aspartate and glutamate metabolism	0.2667	3.22e-06	1.28753e-05
	ko00920	Sulfur metabolism	20%%	5.44371e-05	0.000217749
Salmon	ko00480	Glutathione metabolism	0.7407	3.69e-30	1.10753e-29
	ko00520	Amino sugar and nucleotide sugar metabolism	0.1111	0.025678	0.0770349
	ko00940	Phenylpropanoid biosynthesis	0.07407	0.262169	0.786507
Darkorange	ko00520	Amino sugar and nucleotide sugar metabolism	0.1746	2.57e-07	2.56881e-06
	ko04626	Plant-pathogen interaction	0.1587	0.0711872	0.711872
	ko04016	MAPK signaling pathway-plant	0.1429	0.002834	0.0283382
	ko00500	Starch and sucrose metabolism	0.127	0.003511	0.0351119
	ko04075	Plant hormone signal transduction	0.1111	0.118533	1
	ko03440	Homologous recombination	0.0476	0.127347	1
	ko00905	Brassinosteroid biosynthesis	0.0317	0.0116125	0.116125
	ko00906	Carotenoid biosynthesis	0.0317	0.0596387	0.596387
	ko00904	Diterpenoid biosynthesis	0.0317	0.0697374	0.697374
	ko00280	Valine, leucine and isoleucine degradation	0.0317	0.0977731	0.977731
Grey60	ko04712	Circadian rhythm - plant	0.112	5.97454e-10	2.03134e-08
	ko00941	Flavonoid biosynthesis	0.088	1.92016e-06	6.52854e-05
	ko00480	Glutathione metabolism	0.088	1.25644e-05	0.00042719
	ko00250	Alanine, aspartate and glutamate metabolism	0.056	3.31516e-05	0.00112716
	ko00960	Tropane, piperidine and pyridine alkaloid biosynthesis	0.048	4.38165e-05	0.00148976
	ko00943	Isoflavonoid biosynthesis	0.032	0.000157341	0.00534959
	ko00460	Cyanoamino acid metabolism	0.056	0.00102779	0.0349449
	ko00310	Lysine degradation	0.04	0.0030067	0.102228
	ko00650	Butanoate metabolism	0.024	0.0166884	0.567404
	ko00940	Phenylpropanoid biosynthesis	0.08	0.017368	0.590512
	ko00603	Glycosphingolipid biosynthesis - globo and isoglobo series	0.016	0.0220889	0.751024
	ko00944	Flavone and flavonol biosynthesis	0.016	0.0387844	1
	ko02010	ABC transporters	0.048	0.0430214	1
	ko00380	Tryptophan metabolism	0.032	0.0511411	1
	ko00500	Starch and sucrose metabolism	0.072	0.0635177	1
	ko00730	Thiamine metabolism	0.016	0.0793943	1
	ko00052	Galactose metabolism	0.032	0.0907978	1
	ko00910	Nitrogen metabolism	0.016	0.124213	1
	ko00600	Sphingolipid metabolism	0.024	0.157849	1
	ko00909	Sesquiterpenoid and triterpenoid biosynthesis	0.016	0.21041	1
	ko01230	Biosynthesis of amino acids	0.048	0.297136	1
	ko00561	Glycerolipid metabolism	0.024	0.3328	1
	ko04141	Protein processing in endoplasmic reticulum	0.04	0.500124	1
	ko04016	MAPK signaling pathway - plant	0.048	0.549458	1
	ko00520	Amino sugar and nucleotide sugar metabolism	0.024	0.574157	1
	ko04144	Endocytosis	0.032	0.578985	1
	ko00970	Aminoacyl-tRNA biosynthesis	0.016	0.606125	1
	ko04070	Phosphatidylinositol signaling system	0.016	0.622317	1
	ko00562	Inositol phosphate metabolism	0.016	0.655148	1
	ko03008	Ribosome biogenesis in eukaryotes	0.016	0.691161	1
	ko03010	Ribosome	0.024	0.767842	1
	ko04075	Plant hormone signal transduction	0.048	0.837481	1
	ko03040	Spliceosome	0.024	0.840501	1
	ko04626	Plant-pathogen interaction	0.04	0.993625	1

## Sheet: Table S5
Table S5. Cytoscape Input values of four target modules.
Skyblue module			Salmon module			Darkorange module			Grey60 module
fromNode	toNode	weight	fromNode	toNode	weight	fromNode	toNode	weight	fromNode	toNode	weight
Sspon.07G0023090_2C	Sspon.01G0023500_3D	0.114674	S.off_newGene_91789	Sspon.05G0004030_4D	0.216205	Sspon.03G0042410_1C	S.off_newGene_27214	0.10007	S.off_newGene_80731	Sspon.05G0010450_1P	0.199457
Sspon.07G0023090_2C	Sspon.07G0004590_1T	0.154795	S.off_newGene_91789	Sspon.05G0004030_1A	0.217964	Sspon.02G0006180_2B	Sspon.01G0009520_1P	0.112911	S.off_newGene_80731	Sspon.05G0010450_1A	0.168472
Sspon.07G0023090_2C	Sspon.02G0006820_1A	0.14586	S.off_newGene_91789	S.off_newGene_89893	0.134916	Sspon.02G0006180_2B	Sspon.01G0001920_1A	0.145014	S.off_newGene_80731	S.off_newGene_1162	0.101436
Sspon.07G0023090_2C	S.off_newGene_55099	0.177358	S.off_newGene_91789	Sspon.01G0013360_3P	0.11974	Sspon.02G0006180_2B	S.off_newGene_18442	0.134619	S.off_newGene_80731	S.off_newGene_23730	0.166401
Sspon.07G0023090_2C	Sspon.02G0006820_2C	0.124673	S.off_newGene_91789	Sspon.03G0012210_1A	0.193591	Sspon.02G0006180_2B	S.off_newGene_66841	0.189459	S.off_newGene_80731	Sspon.08G0003070_1A	0.132002
Sspon.07G0023090_2C	Sspon.01G0023500_2C	0.121399	S.off_newGene_91789	Sspon.05G0004030_2B	0.205925	Sspon.02G0006180_2B	Sspon.03G0009830_1T	0.141112	S.off_newGene_80731	Sspon.05G0017050_2C	0.138032
Sspon.07G0023090_2C	Sspon.01G0026550_2C	0.105723	S.off_newGene_91789	Sspon.07G0013110_3C	0.113056	Sspon.02G0006180_2B	Sspon.01G0035660_3P	0.109422	S.off_newGene_80731	Sspon.05G0010450_1T	0.152863
Sspon.07G0023090_2C	Sspon.02G0006820_3D	0.102897	S.off_newGene_91789	Sspon.05G0004030_1P	0.20388	Sspon.02G0006180_2B	S.off_newGene_27214	0.10159	S.off_newGene_80731	Sspon.05G0010450_2T	0.187341
Sspon.01G0005250_3D	Sspon.01G0026550_1A	0.331041	S.off_newGene_91789	Sspon.03G0026550_1B	0.196434	Sspon.02G0006180_2B	Sspon.02G0032190_3C	0.16798	S.off_newGene_80731	Sspon.08G0018500_3D	0.101173
Sspon.01G0005250_3D	Sspon.02G0030730_2B	0.209919	S.off_newGene_91789	Sspon.07G0013140_1A	0.113794	Sspon.02G0006180_2B	Sspon.05G0025260_1B	0.111131	S.off_newGene_80731	Sspon.05G0003070_1A	0.10389
Sspon.01G0005250_3D	S.off_newGene_47299	0.208448	Sspon.01G0013410_3C	Sspon.01G0013410_2P	0.232164	Sspon.02G0006180_2B	Sspon.01G0009520_2D	0.117478	S.off_newGene_80731	Sspon.05G0010450_4D	0.179838
Sspon.01G0005250_3D	Sspon.03G0018310_3C	0.130082	Sspon.03G0008520_3C	S.off_newGene_3508	0.113708	Sspon.02G0006180_2B	Sspon.05G0009440_1A	0.1005	S.off_newGene_80731	Sspon.07G0004060_4D	0.101745
Sspon.01G0005250_3D	Sspon.01G0023500_3D	0.420515	Sspon.03G0008520_3C	S.off_newGene_50089	0.117172	Sspon.02G0006180_2B	S.off_newGene_103308	0.110423	S.off_newGene_80731	Sspon.05G0017040_1A	0.148779
Sspon.01G0005250_3D	Sspon.07G0004590_1A	0.279782	Sspon.05G0004030_4D	Sspon.05G0004030_1A	0.235813	Sspon.02G0006180_2B	Sspon.03G0014600_1A	0.106768	S.off_newGene_80731	Sspon.01G0036150_2D	0.10349
Sspon.01G0005250_3D	Sspon.07G0004590_1T	0.249096	Sspon.05G0004030_4D	Sspon.01G0013360_3P	0.103956	Sspon.02G0006180_2B	Sspon.01G0043840_3D	0.127072	S.off_newGene_80731	Sspon.08G0003070_3C	0.131012
Sspon.01G0005250_3D	S.off_newGene_49867	0.134992	Sspon.05G0004030_4D	Sspon.03G0012210_1A	0.201988	Sspon.02G0006180_2B	S.off_newGene_4546	0.120839	S.off_newGene_80731	Sspon.06G0017930_2B	0.117025
Sspon.01G0005250_3D	Sspon.03G0022750_2B	0.142872	Sspon.05G0004030_4D	Sspon.05G0004030_2B	0.136487	Sspon.02G0006180_2B	Sspon.03G0000020_1A	0.140889	S.off_newGene_80731	S.off_newGene_25715	0.143653
Sspon.01G0005250_3D	S.off_newGene_71819	0.355511	Sspon.05G0004030_4D	Sspon.05G0004030_1P	0.127632	Sspon.02G0006180_2B	S.off_newGene_90038	0.122565	S.off_newGene_80731	Sspon.05G0003070_4D	0.150174
Sspon.01G0005250_3D	Sspon.02G0006820_1A	0.163907	Sspon.05G0004030_4D	Sspon.03G0026550_1B	0.118896	Sspon.02G0006180_2B	Sspon.04G0014820_1A	0.140027	S.off_newGene_80731	Sspon.08G0003070_4D	0.138738
Sspon.01G0005250_3D	Sspon.07G0004590_2B	0.212362	Sspon.04G0003320_1A	Sspon.03G0014110_3C	0.198035	Sspon.02G0006180_2B	Sspon.04G0014820_1P	0.171692	S.off_newGene_80731	S.off_newGene_16161	0.152679
Sspon.01G0005250_3D	S.off_newGene_56177	0.282281	Sspon.04G0003320_1A	Sspon.01G0013330_3C	0.111206	Sspon.02G0006180_2B	S.off_newGene_66850	0.189887	S.off_newGene_80731	Sspon.05G0019370_3D	0.119312
Sspon.01G0005250_3D	S.off_newGene_55099	0.249528	Sspon.04G0003320_1A	Sspon.04G0031320_2D	0.180544	Sspon.02G0006180_2B	Sspon.02G0006170_2B	0.171439	S.off_newGene_80731	Sspon.06G0001170_2B	0.112186
Sspon.01G0005250_3D	Sspon.01G0003810_1A	0.3784	Sspon.04G0003320_1A	Sspon.03G0014110_2B	0.200442	Sspon.02G0006180_2B	Sspon.01G0027900_1A	0.11064	S.off_newGene_18086	Sspon.07G0004060_3C	0.193964
Sspon.01G0005250_3D	S.off_newGene_89971	0.19517	Sspon.04G0003320_1A	Sspon.07G0013110_1T	0.102617	Sspon.02G0006180_2B	Sspon.04G0004780_2B	0.124468	S.off_newGene_18086	S.off_newGene_76164	0.111278
Sspon.01G0005250_3D	Sspon.02G0006820_2C	0.306842	Sspon.04G0003320_1A	S.off_newGene_3508	0.132069	Sspon.02G0006180_2B	Sspon.04G0027680_1B	0.117998	S.off_newGene_18086	Sspon.03G0032620_1B	0.101134
Sspon.01G0005250_3D	Sspon.01G0039080_1B	0.307414	Sspon.04G0003320_1A	Sspon.04G0007220_2B	0.10389	Sspon.02G0006180_2B	Sspon.04G0032470_2D	0.100937	S.off_newGene_18086	S.off_newGene_4293	0.101475
Sspon.01G0005250_3D	Sspon.01G0023500_2C	0.421585	Sspon.04G0003320_1A	Sspon.04G0007220_3C	0.104447	Sspon.02G0006180_2B	Sspon.03G0009830_2D	0.129699	S.off_newGene_18086	S.off_newGene_68416	0.150315
Sspon.01G0005250_3D	S.off_newGene_92171	0.417631	Sspon.04G0003320_1A	S.off_newGene_50041	0.109667	Sspon.02G0006180_2B	S.off_newGene_93918	0.103706	S.off_newGene_18086	Sspon.04G0018500_1A	0.113159
Sspon.01G0005250_3D	S.off_newGene_40990	0.218155	Sspon.04G0003320_1A	Sspon.04G0031320_1C	0.123344	Sspon.02G0006180_2B	Sspon.02G0032190_1P	0.111796	S.off_newGene_18086	S.off_newGene_71033	0.153068
Sspon.01G0005250_3D	Sspon.02G0013750_4D	0.343158	Sspon.04G0003320_1A	Sspon.04G0007220_4D	0.116784	Sspon.02G0006180_2B	S.off_newGene_93755	0.129629	S.off_newGene_18086	S.off_newGene_93031	0.143843
Sspon.01G0005250_3D	Sspon.07G0023090_1B	0.17212	Sspon.04G0003320_1A	Sspon.05G0017070_3D	0.117709	Sspon.02G0006180_2B	Sspon.01G0001910_4D	0.111264	S.off_newGene_18086	Sspon.03G0005190_1A	0.133617
Sspon.01G0005250_3D	Sspon.01G0023500_1A	0.281991	Sspon.04G0003320_1A	S.off_newGene_95772	0.16119	Sspon.02G0006180_2B	Sspon.05G0001500_1A	0.113616	S.off_newGene_18086	S.off_newGene_67233	0.132744
Sspon.01G0005250_3D	Sspon.01G0026550_2C	0.388628	Sspon.04G0003320_1A	Sspon.03G0014110_1A	0.202082	Sspon.02G0006180_2B	Sspon.08G0006750_1P	0.107233	S.off_newGene_18086	S.off_newGene_1162	0.169873
Sspon.01G0005250_3D	Sspon.07G0016690_1A	0.208394	Sspon.04G0003320_1A	S.off_newGene_93117	0.178717	Sspon.02G0006180_2B	Sspon.01G0001910_3C	0.121006	S.off_newGene_18086	Sspon.03G0023980_2B	0.116909
Sspon.01G0005250_3D	Sspon.03G0018310_2B	0.174686	Sspon.02G0022930_3D	Sspon.04G0007220_2B	0.107598	Sspon.02G0006180_2B	Sspon.02G0017910_1A	0.105821	S.off_newGene_18086	S.off_newGene_23730	0.119469
Sspon.01G0005250_3D	Sspon.02G0006820_3D	0.201362	Sspon.02G0022930_3D	Sspon.04G0007220_3C	0.102714	Sspon.02G0006180_2B	S.off_newGene_82397	0.145499	S.off_newGene_18086	S.off_newGene_4167	0.153562
Sspon.01G0005250_3D	Sspon.04G0019310_1P	0.251787	Sspon.05G0004030_1A	Sspon.03G0014110_3C	0.119498	Sspon.02G0006180_2B	Sspon.01G0002430_1A	0.100885	S.off_newGene_18086	Sspon.07G0006270_1P	0.182212
Sspon.01G0026550_1A	Sspon.02G0030730_2B	0.226018	Sspon.05G0004030_1A	Sspon.03G0012210_1A	0.195244	Sspon.02G0006180_2B	Sspon.01G0040380_3D	0.101557	S.off_newGene_18086	S.off_newGene_98867	0.147674
Sspon.01G0026550_1A	S.off_newGene_47299	0.125659	Sspon.05G0004030_1A	Sspon.05G0004030_2B	0.132096	Sspon.01G0009520_1P	Sspon.01G0001920_1A	0.164247	S.off_newGene_18086	Sspon.01G0027310_2B	0.13893
Sspon.01G0026550_1A	Sspon.01G0023500_3D	0.44595	Sspon.05G0004030_1A	Sspon.05G0004030_1P	0.125539	Sspon.01G0009520_1P	S.off_newGene_18442	0.15937	S.off_newGene_18086	Sspon.01G0005150_1P	0.137473
Sspon.01G0026550_1A	Sspon.07G0004590_1A	0.256514	Sspon.05G0004030_1A	Sspon.03G0026550_1B	0.121089	Sspon.01G0009520_1P	Sspon.02G0034650_2D	0.165266	S.off_newGene_18086	Sspon.06G0010290_2P	0.205621
Sspon.01G0026550_1A	Sspon.07G0004590_1T	0.219082	S.off_newGene_89893	Sspon.05G0004030_2B	0.258837	Sspon.01G0009520_1P	Sspon.07G0021660_2C	0.114674	S.off_newGene_18086	Sspon.01G0003910_2B	0.154407
Sspon.01G0026550_1A	Sspon.03G0022750_2B	0.156189	S.off_newGene_89893	Sspon.05G0004030_1P	0.264218	Sspon.01G0009520_1P	S.off_newGene_31688	0.256775	S.off_newGene_18086	Sspon.07G0006270_2P	0.179164
Sspon.01G0026550_1A	S.off_newGene_71819	0.30314	S.off_newGene_89893	Sspon.03G0026550_1B	0.119414	Sspon.01G0009520_1P	S.off_newGene_66841	0.181603	S.off_newGene_18086	Sspon.01G0036160_1B	0.172772
Sspon.01G0026550_1A	Sspon.02G0006820_1A	0.142159	Sspon.03G0014110_3C	Sspon.01G0013330_3C	0.138451	Sspon.01G0009520_1P	S.off_newGene_99672	0.105521	S.off_newGene_18086	Sspon.07G0034730_2D	0.176945
Sspon.01G0026550_1A	Sspon.07G0004590_2B	0.206647	Sspon.03G0014110_3C	Sspon.04G0031320_2D	0.118684	Sspon.01G0009520_1P	Sspon.01G0035660_3P	0.143266	S.off_newGene_18086	S.off_newGene_98409	0.186322
Sspon.01G0026550_1A	S.off_newGene_56177	0.274748	Sspon.03G0014110_3C	Sspon.03G0012210_1A	0.101177	Sspon.01G0009520_1P	Sspon.02G0045690_2D	0.110107	S.off_newGene_18086	S.off_newGene_18082	0.228684
Sspon.01G0026550_1A	S.off_newGene_55099	0.2157	Sspon.03G0014110_3C	Sspon.03G0014110_2B	0.256238	Sspon.01G0009520_1P	Sspon.08G0009790_2B	0.163599	S.off_newGene_18086	Sspon.03G0041840_1C	0.134497
Sspon.01G0026550_1A	S.off_newGene_10076	0.106675	Sspon.03G0014110_3C	S.off_newGene_3508	0.162298	Sspon.01G0009520_1P	S.off_newGene_27214	0.140093	S.off_newGene_18086	Sspon.04G0018690_1A	0.182762
Sspon.01G0026550_1A	Sspon.01G0003810_1A	0.367032	Sspon.03G0014110_3C	Sspon.04G0003810_4D	0.109238	Sspon.01G0009520_1P	Sspon.02G0032190_3C	0.121598	S.off_newGene_18086	S.off_newGene_4284	0.115922
Sspon.01G0026550_1A	S.off_newGene_89971	0.121343	Sspon.03G0014110_3C	Sspon.01G0013430_1A	0.115811	Sspon.01G0009520_1P	Sspon.01G0016810_2B	0.145559	S.off_newGene_18086	Sspon.08G0003070_1A	0.161776
Sspon.01G0026550_1A	Sspon.02G0006820_2C	0.224268	Sspon.03G0014110_3C	S.off_newGene_46605	0.111299	Sspon.01G0009520_1P	S.off_newGene_47875	0.290145	S.off_newGene_18086	Sspon.01G0009790_1A	0.120266
Sspon.01G0026550_1A	Sspon.01G0039080_1B	0.282453	Sspon.03G0014110_3C	Sspon.04G0031320_1C	0.115622	Sspon.01G0009520_1P	Sspon.04G0009680_1A	0.230553	S.off_newGene_18086	Sspon.05G0017050_2C	0.153693
Sspon.01G0026550_1A	Sspon.01G0023500_2C	0.468731	Sspon.03G0014110_3C	Sspon.04G0007220_4D	0.10716	Sspon.01G0009520_1P	Sspon.05G0025260_1B	0.117193	S.off_newGene_18086	Sspon.08G0018500_2C	0.146514
Sspon.01G0026550_1A	S.off_newGene_92171	0.430032	Sspon.03G0014110_3C	S.off_newGene_48565	0.136562	Sspon.01G0009520_1P	Sspon.01G0009520_2D	0.260721	S.off_newGene_18086	Sspon.02G0025640_1P	0.116196
Sspon.01G0026550_1A	S.off_newGene_40990	0.155189	Sspon.03G0014110_3C	Sspon.05G0017070_3D	0.146628	Sspon.01G0009520_1P	Sspon.08G0007600_2B	0.160427	S.off_newGene_18086	Sspon.07G0006270_4D	0.160854
Sspon.01G0026550_1A	Sspon.02G0013750_4D	0.275213	Sspon.03G0014110_3C	S.off_newGene_95772	0.101429	Sspon.01G0009520_1P	Sspon.06G0007260_1A	0.167239	S.off_newGene_18086	Sspon.05G0034130_2D	0.163077
Sspon.01G0026550_1A	Sspon.07G0023090_1B	0.137901	Sspon.03G0014110_3C	Sspon.03G0014110_1A	0.269401	Sspon.01G0009520_1P	S.off_newGene_103308	0.222707	S.off_newGene_18086	S.off_newGene_54290	0.168131
Sspon.01G0026550_1A	Sspon.01G0023500_1A	0.288395	Sspon.03G0014110_3C	S.off_newGene_93117	0.10865	Sspon.01G0009520_1P	Sspon.03G0014600_1A	0.118472	S.off_newGene_18086	S.off_newGene_101763	0.186631
Sspon.01G0026550_1A	Sspon.01G0026550_2C	0.439121	Sspon.01G0013330_3C	Sspon.03G0014110_2B	0.140804	Sspon.01G0009520_1P	Sspon.01G0043840_3D	0.200538	S.off_newGene_18086	S.off_newGene_100155	0.12279
Sspon.01G0026550_1A	Sspon.07G0016690_1A	0.117677	Sspon.01G0013330_3C	S.off_newGene_3508	0.201675	Sspon.01G0009520_1P	Sspon.08G0009790_1A	0.110409	S.off_newGene_18086	Sspon.02G0046640_2D	0.129558
Sspon.01G0026550_1A	Sspon.02G0006820_3D	0.171228	Sspon.01G0013330_3C	S.off_newGene_50089	0.105467	Sspon.01G0009520_1P	S.off_newGene_4546	0.161264	S.off_newGene_18086	Sspon.04G0018690_2C	0.154268
Sspon.01G0026550_1A	Sspon.04G0019310_1P	0.220014	Sspon.01G0013330_3C	Sspon.07G0026880_3D	0.113469	Sspon.01G0009520_1P	Sspon.08G0000910_1A	0.171344	S.off_newGene_18086	Sspon.05G0007140_2B	0.118323
Sspon.02G0030730_2B	Sspon.01G0023500_3D	0.274323	Sspon.01G0013330_3C	Sspon.01G0013430_1A	0.13083	Sspon.01G0009520_1P	Sspon.08G0027970_1D	0.2752	S.off_newGene_18086	Sspon.01G0008870_2B	0.116204
Sspon.02G0030730_2B	S.off_newGene_71819	0.177903	Sspon.01G0013330_3C	S.off_newGene_50041	0.108825	Sspon.01G0009520_1P	Sspon.01G0040000_2C	0.113247	S.off_newGene_18086	Sspon.04G0022970_2C	0.176756
Sspon.02G0030730_2B	Sspon.01G0003810_1A	0.276932	Sspon.01G0013330_3C	S.off_newGene_46605	0.151327	Sspon.01G0009520_1P	Sspon.02G0022060_3C	0.155258	S.off_newGene_18086	Sspon.08G0000100_3C	0.185763
Sspon.02G0030730_2B	Sspon.02G0006820_2C	0.114693	Sspon.01G0013330_3C	S.off_newGene_48565	0.165386	Sspon.01G0009520_1P	Sspon.04G0004780_4D	0.22312	S.off_newGene_18086	Sspon.02G0017670_1T	0.177392
Sspon.02G0030730_2B	Sspon.01G0039080_1B	0.14985	Sspon.01G0013330_3C	Sspon.05G0017070_3D	0.160988	Sspon.01G0009520_1P	S.off_newGene_90038	0.166996	S.off_newGene_18086	Sspon.02G0017670_1A	0.134327
Sspon.02G0030730_2B	Sspon.01G0023500_2C	0.289811	Sspon.01G0013330_3C	Sspon.03G0014110_1A	0.138616	Sspon.01G0009520_1P	Sspon.08G0017180_2C	0.277049	S.off_newGene_18086	S.off_newGene_99030	0.189568
Sspon.02G0030730_2B	S.off_newGene_92171	0.29992	Sspon.01G0013330_3C	Sspon.01G0040890_1B	0.125564	Sspon.01G0009520_1P	Sspon.01G0001940_3D	0.21196	S.off_newGene_18086	Sspon.08G0018500_3D	0.134037
Sspon.02G0030730_2B	Sspon.02G0013750_4D	0.170206	Sspon.02G0040900_1B	S.off_newGene_68730	0.147362	Sspon.01G0009520_1P	Sspon.04G0014820_1A	0.176927	S.off_newGene_18086	Sspon.05G0003070_1A	0.143205
Sspon.02G0030730_2B	Sspon.01G0023500_1A	0.121361	Sspon.04G0031320_2D	Sspon.04G0007220_1A	0.31361	Sspon.01G0009520_1P	Sspon.04G0014820_1P	0.216607	S.off_newGene_18086	S.off_newGene_14719	0.16768
Sspon.02G0030730_2B	Sspon.01G0026550_2C	0.275896	Sspon.04G0031320_2D	Sspon.03G0014110_2B	0.114813	Sspon.01G0009520_1P	Sspon.04G0025030_1B	0.283686	S.off_newGene_18086	S.off_newGene_94313	0.118206
S.off_newGene_47299	Sspon.01G0023500_3D	0.207444	Sspon.04G0031320_2D	S.off_newGene_19861	0.25139	Sspon.01G0009520_1P	S.off_newGene_66850	0.165857	S.off_newGene_18086	Sspon.01G0008860_1P	0.140588
S.off_newGene_47299	S.off_newGene_49867	0.124998	Sspon.04G0031320_2D	Sspon.04G0007220_2B	0.34211	Sspon.01G0009520_1P	S.off_newGene_74985	0.210594	S.off_newGene_18086	S.off_newGene_20690	0.150459
S.off_newGene_47299	S.off_newGene_71819	0.122922	Sspon.04G0031320_2D	S.off_newGene_96281	0.121265	Sspon.01G0009520_1P	Sspon.03G0012790_3C	0.229604	S.off_newGene_18086	S.off_newGene_45043	0.142604
S.off_newGene_47299	Sspon.01G0003810_1A	0.237096	Sspon.04G0031320_2D	Sspon.04G0007220_3C	0.335779	Sspon.01G0009520_1P	Sspon.05G0011360_2B	0.114659	S.off_newGene_18086	S.off_newGene_98734	0.151394
S.off_newGene_47299	Sspon.02G0006820_2C	0.125029	Sspon.04G0031320_2D	Sspon.04G0031320_1C	0.240206	Sspon.01G0009520_1P	Sspon.06G0014380_1T	0.286995	S.off_newGene_18086	Sspon.01G0013780_4D	0.164223
S.off_newGene_47299	Sspon.01G0039080_1B	0.115636	Sspon.04G0031320_2D	Sspon.04G0007220_4D	0.302249	Sspon.01G0009520_1P	Sspon.02G0033110_1B	0.140708	S.off_newGene_18086	Sspon.01G0055390_1C	0.113391
S.off_newGene_47299	Sspon.01G0023500_2C	0.198918	Sspon.04G0031320_2D	S.off_newGene_95772	0.364604	Sspon.01G0009520_1P	Sspon.05G0005280_1A	0.20526	S.off_newGene_18086	S.off_newGene_63429	0.130294
S.off_newGene_47299	S.off_newGene_92171	0.224116	Sspon.04G0031320_2D	Sspon.03G0014110_1A	0.124899	Sspon.01G0009520_1P	Sspon.05G0001500_2D	0.260107	S.off_newGene_18086	S.off_newGene_80511	0.181116
S.off_newGene_47299	S.off_newGene_40990	0.237036	Sspon.04G0031320_2D	S.off_newGene_93117	0.401441	Sspon.01G0009520_1P	Sspon.02G0006170_2B	0.22104	S.off_newGene_18086	S.off_newGene_83158	0.170873
S.off_newGene_47299	Sspon.02G0013750_4D	0.130655	Sspon.04G0031320_2D	Sspon.01G0007880_2B	0.294317	Sspon.01G0009520_1P	Sspon.01G0027900_1A	0.162317	S.off_newGene_18086	S.off_newGene_80991	0.15819
S.off_newGene_47299	Sspon.01G0026550_2C	0.180405	S.off_newGene_14470	Sspon.06G0030160_1C	0.335831	Sspon.01G0009520_1P	Sspon.05G0009420_1A	0.105303	S.off_newGene_18086	S.off_newGene_25383	0.132695
S.off_newGene_47299	Sspon.07G0016690_1A	0.292672	S.off_newGene_14470	Sspon.03G0042420_1C	0.176306	Sspon.01G0009520_1P	Sspon.06G0014380_4D	0.1148	S.off_newGene_18086	Sspon.01G0013780_3C	0.156552
Sspon.03G0018310_3C	Sspon.01G0023500_3D	0.101255	S.off_newGene_14470	Sspon.06G0009280_2B	0.149772	Sspon.01G0009520_1P	Sspon.04G0004780_2B	0.255057	S.off_newGene_18086	Sspon.07G0004060_4D	0.189969
Sspon.03G0018310_3C	Sspon.01G0003810_1A	0.100928	S.off_newGene_14470	Sspon.06G0030160_2D	0.238656	Sspon.01G0009520_1P	Sspon.06G0001470_4D	0.287474	S.off_newGene_18086	S.off_newGene_38519	0.152728
Sspon.03G0018310_3C	Sspon.02G0006820_2C	0.122111	Sspon.06G0030160_1C	Sspon.03G0042420_1C	0.218903	Sspon.01G0009520_1P	S.off_newGene_60517	0.131216	S.off_newGene_18086	S.off_newGene_14706	0.246133
Sspon.03G0018310_3C	Sspon.03G0018310_2B	0.335849	Sspon.06G0030160_1C	Sspon.06G0009280_2B	0.133318	Sspon.01G0009520_1P	Sspon.01G0027900_2C	0.210003	S.off_newGene_18086	Sspon.06G0030920_2D	0.176447
Sspon.01G0023500_3D	Sspon.07G0023090_1T	0.14172	Sspon.06G0030160_1C	Sspon.06G0030160_2D	0.277963	Sspon.01G0009520_1P	Sspon.01G0013510_2D	0.118194	S.off_newGene_18086	Sspon.03G0016710_3D	0.122674
Sspon.01G0023500_3D	Sspon.07G0004590_1A	0.34676	Sspon.01G0013360_3P	Sspon.03G0012210_1A	0.100143	Sspon.01G0009520_1P	Sspon.04G0027680_1B	0.211245	S.off_newGene_18086	Sspon.05G0017040_1A	0.100231
Sspon.01G0023500_3D	Sspon.07G0004590_1T	0.308162	Sspon.01G0013360_3P	Sspon.07G0013110_3C	0.116344	Sspon.01G0009520_1P	Sspon.02G0014800_1A	0.173346	S.off_newGene_18086	Sspon.07G0004060_1A	0.110257
Sspon.01G0023500_3D	S.off_newGene_49867	0.130935	Sspon.01G0013360_3P	Sspon.07G0013140_1A	0.12163	Sspon.01G0009520_1P	Sspon.05G0018640_1A	0.12961	S.off_newGene_18086	Sspon.02G0015830_1A	0.15984
Sspon.01G0023500_3D	Sspon.03G0022750_2B	0.22127	Sspon.04G0007220_1A	S.off_newGene_19861	0.224958	Sspon.01G0009520_1P	Sspon.07G0026860_2C	0.147907	S.off_newGene_18086	Sspon.01G0003130_3C	0.150924
Sspon.01G0023500_3D	S.off_newGene_51301	0.148243	Sspon.04G0007220_1A	Sspon.04G0007220_2B	0.421521	Sspon.01G0009520_1P	Sspon.04G0032470_2D	0.15856	S.off_newGene_18086	Sspon.03G0040280_1C	0.156847
Sspon.01G0023500_3D	S.off_newGene_3663	0.1027	Sspon.04G0007220_1A	S.off_newGene_96281	0.128877	Sspon.01G0009520_1P	Sspon.06G0018760_1A	0.194334	S.off_newGene_18086	Sspon.04G0002070_1A	0.150209
Sspon.01G0023500_3D	S.off_newGene_71819	0.453439	Sspon.04G0007220_1A	Sspon.04G0007220_3C	0.429798	Sspon.01G0009520_1P	Sspon.08G0002580_2T	0.156748	S.off_newGene_18086	Sspon.06G0010290_1T	0.235491
Sspon.01G0023500_3D	Sspon.02G0006820_1A	0.220958	Sspon.04G0007220_1A	Sspon.04G0031320_1C	0.168601	Sspon.01G0009520_1P	Sspon.04G0011370_2D	0.119109	S.off_newGene_18086	Sspon.06G0010290_1P	0.211659
Sspon.01G0023500_3D	Sspon.07G0004590_2B	0.304647	Sspon.04G0007220_1A	Sspon.04G0007220_4D	0.367795	Sspon.01G0009520_1P	Sspon.04G0004780_1A	0.134135	S.off_newGene_18086	Sspon.06G0010290_1A	0.229027
Sspon.01G0023500_3D	S.off_newGene_56177	0.317388	Sspon.04G0007220_1A	S.off_newGene_95772	0.301562	Sspon.01G0009520_1P	Sspon.06G0014380_2B	0.15638	S.off_newGene_18086	Sspon.02G0010590_3C	0.154349
Sspon.01G0023500_3D	S.off_newGene_55099	0.315709	Sspon.04G0007220_1A	S.off_newGene_93117	0.356467	Sspon.01G0009520_1P	Sspon.08G0006750_2C	0.29951	S.off_newGene_18086	Sspon.01G0036150_2D	0.181217
Sspon.01G0023500_3D	S.off_newGene_10076	0.165709	Sspon.04G0007220_1A	Sspon.01G0007880_2B	0.220544	Sspon.01G0009520_1P	Sspon.04G0009680_2C	0.167117	S.off_newGene_18086	Sspon.08G0003070_3C	0.155867
Sspon.01G0023500_3D	Sspon.01G0003810_1A	0.447344	Sspon.03G0012210_1A	Sspon.05G0004030_2B	0.104937	Sspon.01G0009520_1P	Sspon.02G0030770_2D	0.116542	S.off_newGene_18086	Sspon.06G0017930_2B	0.176365
Sspon.01G0023500_3D	S.off_newGene_89971	0.200697	Sspon.03G0014110_2B	S.off_newGene_3508	0.168455	Sspon.01G0009520_1P	S.off_newGene_93918	0.226129	S.off_newGene_18086	Sspon.04G0011910_2D	0.154438
Sspon.01G0023500_3D	Sspon.02G0006820_2C	0.342576	Sspon.03G0014110_2B	Sspon.04G0003810_4D	0.110506	Sspon.01G0009520_1P	Sspon.01G0040380_2C	0.201087	S.off_newGene_18086	S.off_newGene_25715	0.113408
Sspon.01G0023500_3D	Sspon.01G0039080_1B	0.398748	Sspon.03G0014110_2B	Sspon.01G0013430_1A	0.115602	Sspon.01G0009520_1P	Sspon.02G0012300_3C	0.132354	S.off_newGene_18086	Sspon.04G0002100_1A	0.119067
Sspon.01G0023500_3D	Sspon.01G0023500_2C	0.450349	Sspon.03G0014110_2B	S.off_newGene_46605	0.111655	Sspon.01G0009520_1P	S.off_newGene_93755	0.252358	S.off_newGene_18086	Sspon.02G0016570_1T	0.112789
Sspon.01G0023500_3D	S.off_newGene_92171	0.469898	Sspon.03G0014110_2B	Sspon.04G0031320_1C	0.111321	Sspon.01G0009520_1P	S.off_newGene_61251	0.104907	S.off_newGene_18086	Sspon.01G0036150_1B	0.169683
Sspon.01G0023500_3D	S.off_newGene_40990	0.238018	Sspon.03G0014110_2B	Sspon.04G0007220_4D	0.103476	Sspon.01G0009520_1P	Sspon.01G0001910_4D	0.103698	S.off_newGene_18086	Sspon.02G0017670_3D	0.115232
Sspon.01G0023500_3D	Sspon.02G0013750_4D	0.395568	Sspon.03G0014110_2B	S.off_newGene_48565	0.140185	Sspon.01G0009520_1P	Sspon.08G0017180_1P	0.310573	S.off_newGene_18086	Sspon.01G0009790_4D	0.118064
Sspon.01G0023500_3D	Sspon.07G0023090_1B	0.21737	Sspon.03G0014110_2B	Sspon.05G0017070_3D	0.147019	Sspon.01G0009520_1P	Sspon.01G0047030_2C	0.122812	S.off_newGene_18086	S.off_newGene_100028	0.127345
Sspon.01G0023500_3D	Sspon.01G0023500_1A	0.41966	Sspon.03G0014110_2B	Sspon.03G0014110_1A	0.271006	Sspon.01G0009520_1P	Sspon.08G0006750_1P	0.237123	S.off_newGene_18086	Sspon.04G0009770_1A	0.16069
Sspon.01G0023500_3D	Sspon.01G0026550_2C	0.451714	Sspon.03G0014110_2B	S.off_newGene_93117	0.104481	Sspon.01G0009520_1P	Sspon.02G0022060_1A	0.181075	S.off_newGene_18086	S.off_newGene_88035	0.146136
Sspon.01G0023500_3D	Sspon.07G0016690_1A	0.206257	Sspon.03G0042420_1C	Sspon.06G0030160_2D	0.197806	Sspon.01G0009520_1P	Sspon.02G0020250_1A	0.208595	S.off_newGene_18086	S.off_newGene_38419	0.171731
Sspon.01G0023500_3D	Sspon.03G0018310_2B	0.141947	Sspon.07G0013110_1T	S.off_newGene_50041	0.109109	Sspon.01G0009520_1P	Sspon.06G0007260_3D	0.198144	S.off_newGene_18086	Sspon.01G0007630_3D	0.204086
Sspon.01G0023500_3D	Sspon.02G0006820_3D	0.264941	Sspon.05G0004030_2B	Sspon.07G0013110_3C	0.125178	Sspon.01G0009520_1P	S.off_newGene_98490	0.112376	S.off_newGene_18086	S.off_newGene_38664	0.188874
Sspon.01G0023500_3D	Sspon.04G0019310_1P	0.35488	Sspon.05G0004030_2B	Sspon.05G0004030_1P	0.314226	Sspon.01G0009520_1P	Sspon.01G0047860_1B	0.191411	S.off_newGene_18086	S.off_newGene_88034	0.164189
Sspon.07G0023090_1T	Sspon.07G0004590_1T	0.12022	Sspon.05G0004030_2B	Sspon.03G0026550_1B	0.252736	Sspon.01G0009520_1P	Sspon.01G0001910_3C	0.243371	S.off_newGene_18086	Sspon.08G0006750_1A	0.192025
Sspon.07G0023090_1T	Sspon.02G0006820_1A	0.203645	Sspon.05G0004030_2B	Sspon.07G0013140_1A	0.130047	Sspon.01G0009520_1P	S.off_newGene_84523	0.126786	S.off_newGene_18086	Sspon.05G0010450_2B	0.129124
Sspon.07G0023090_1T	Sspon.07G0004590_2B	0.109302	S.off_newGene_3508	S.off_newGene_50089	0.101486	Sspon.01G0009520_1P	Sspon.01G0016810_3D	0.201277	S.off_newGene_18086	Sspon.08G0021630_2D	0.143258
Sspon.07G0023090_1T	S.off_newGene_55099	0.22818	S.off_newGene_3508	Sspon.04G0003810_4D	0.118183	Sspon.01G0009520_1P	Sspon.08G0020230_1B	0.267584	S.off_newGene_18086	Sspon.05G0032940_1C	0.100679
Sspon.07G0023090_1T	Sspon.02G0006820_2C	0.122924	S.off_newGene_3508	Sspon.07G0026880_3D	0.119684	Sspon.01G0009520_1P	Sspon.02G0022060_2B	0.179064	S.off_newGene_18086	Sspon.01G0015610_4D	0.109444
Sspon.07G0023090_1T	Sspon.01G0039080_1B	0.101069	S.off_newGene_3508	Sspon.01G0013430_1A	0.141421	Sspon.01G0009520_1P	Sspon.01G0002430_1A	0.262643	S.off_newGene_18086	Sspon.05G0003070_4D	0.115818
Sspon.07G0023090_1T	Sspon.01G0023500_2C	0.14978	S.off_newGene_3508	S.off_newGene_50041	0.11847	Sspon.01G0009520_1P	Sspon.01G0040380_3D	0.16022	S.off_newGene_18086	Sspon.05G0019370_2B	0.119761
Sspon.07G0023090_1T	Sspon.01G0026550_2C	0.117037	S.off_newGene_3508	S.off_newGene_46605	0.134908	Sspon.01G0009520_1P	Sspon.01G0052550_1C	0.204402	S.off_newGene_18086	Sspon.02G0024690_2B	0.102144
Sspon.07G0023090_1T	Sspon.02G0006820_3D	0.120324	S.off_newGene_3508	S.off_newGene_48565	0.153707	Sspon.01G0001920_1A	S.off_newGene_31688	0.108122	S.off_newGene_18086	Sspon.08G0003070_4D	0.160041
Sspon.07G0004590_1A	Sspon.07G0004590_1T	0.149857	S.off_newGene_3508	Sspon.05G0017070_3D	0.158388	Sspon.01G0001920_1A	S.off_newGene_66841	0.184518	S.off_newGene_18086	Sspon.07G0006270_3C	0.174322
Sspon.07G0004590_1A	S.off_newGene_71819	0.19672	S.off_newGene_3508	Sspon.03G0014110_1A	0.165749	Sspon.01G0001920_1A	Sspon.03G0009830_1T	0.106929	S.off_newGene_18086	Sspon.01G0015610_3C	0.155917
Sspon.07G0004590_1A	Sspon.02G0006820_1A	0.10681	S.off_newGene_3508	Sspon.01G0040890_1B	0.138127	Sspon.01G0001920_1A	Sspon.02G0032190_3C	0.206002	S.off_newGene_18086	Sspon.04G0011660_1A	0.133022
Sspon.07G0004590_1A	Sspon.07G0004590_2B	0.111868	Sspon.03G0009170_2B	Sspon.03G0009170_3C	0.113622	Sspon.01G0001920_1A	Sspon.01G0009520_2D	0.188237	S.off_newGene_18086	Sspon.03G0007050_1P	0.134532
Sspon.07G0004590_1A	S.off_newGene_56177	0.10478	S.off_newGene_50089	Sspon.01G0013430_1A	0.123336	Sspon.01G0001920_1A	S.off_newGene_103308	0.181981	S.off_newGene_18086	Sspon.01G0024740_1A	0.107812
Sspon.07G0004590_1A	S.off_newGene_55099	0.200698	S.off_newGene_50089	Sspon.01G0040890_1B	0.115432	Sspon.01G0001920_1A	Sspon.01G0043840_3D	0.120815	S.off_newGene_18086	S.off_newGene_16161	0.140697
Sspon.07G0004590_1A	Sspon.01G0003810_1A	0.299643	Sspon.07G0013110_3C	Sspon.05G0004030_1P	0.113777	Sspon.01G0001920_1A	Sspon.08G0027970_1D	0.132065	S.off_newGene_18086	Sspon.05G0019370_3D	0.146905
Sspon.07G0004590_1A	Sspon.02G0006820_2C	0.206838	Sspon.07G0013110_3C	Sspon.07G0013140_1A	0.338449	Sspon.01G0001920_1A	Sspon.03G0000020_1A	0.136801	S.off_newGene_18086	Sspon.02G0017670_2C	0.158405
Sspon.07G0004590_1A	Sspon.01G0039080_1B	0.194845	Sspon.05G0004030_1P	Sspon.03G0026550_1B	0.25879	Sspon.01G0001920_1A	Sspon.04G0004780_4D	0.111754	S.off_newGene_18086	Sspon.08G0007590_2P	0.102246
Sspon.07G0004590_1A	Sspon.01G0023500_2C	0.367507	Sspon.05G0004030_1P	Sspon.07G0013140_1A	0.121166	Sspon.01G0001920_1A	S.off_newGene_90038	0.165585	S.off_newGene_18086	S.off_newGene_15359	0.136729
Sspon.07G0004590_1A	S.off_newGene_92171	0.343909	S.off_newGene_19861	Sspon.04G0007220_2B	0.247021	Sspon.01G0001920_1A	Sspon.08G0017180_2C	0.163211	S.off_newGene_18086	Sspon.04G0002100_2B	0.162312
Sspon.07G0004590_1A	Sspon.02G0013750_4D	0.194539	S.off_newGene_19861	Sspon.04G0007220_3C	0.257013	Sspon.01G0001920_1A	Sspon.04G0014820_1A	0.183045	S.off_newGene_18086	Sspon.06G0014340_3D	0.15573
Sspon.07G0004590_1A	Sspon.01G0023500_1A	0.15862	S.off_newGene_19861	Sspon.04G0031320_1C	0.123209	Sspon.01G0001920_1A	Sspon.04G0014820_1P	0.218616	Sspon.07G0004060_3C	Sspon.04G0018500_1A	0.104836
Sspon.07G0004590_1A	Sspon.01G0026550_2C	0.3307	S.off_newGene_19861	Sspon.04G0007220_4D	0.216822	Sspon.01G0001920_1A	Sspon.04G0025030_1B	0.107274	Sspon.07G0004060_3C	Sspon.03G0005190_1A	0.114979
Sspon.07G0004590_1A	Sspon.02G0006820_3D	0.107309	S.off_newGene_19861	S.off_newGene_95772	0.258844	Sspon.01G0001920_1A	S.off_newGene_66850	0.181279	Sspon.07G0004060_3C	S.off_newGene_1162	0.116344
Sspon.07G0004590_1A	Sspon.04G0019310_1P	0.101548	S.off_newGene_19861	S.off_newGene_93117	0.289729	Sspon.01G0001920_1A	S.off_newGene_74985	0.11846	Sspon.07G0004060_3C	S.off_newGene_4167	0.156093
Sspon.07G0004590_1T	S.off_newGene_71819	0.151275	S.off_newGene_19861	Sspon.01G0007880_2B	0.116059	Sspon.01G0001920_1A	Sspon.05G0001500_2D	0.111488	Sspon.07G0004060_3C	Sspon.07G0006270_1P	0.240394
Sspon.07G0004590_1T	Sspon.02G0006820_1A	0.184424	Sspon.04G0003810_4D	Sspon.03G0014110_1A	0.106887	Sspon.01G0001920_1A	Sspon.02G0006170_2B	0.179326	Sspon.07G0004060_3C	Sspon.01G0027310_2B	0.12204
Sspon.07G0004590_1T	Sspon.07G0004590_2B	0.131715	Sspon.07G0026880_3D	Sspon.05G0017070_3D	0.105911	Sspon.01G0001920_1A	Sspon.01G0027900_1A	0.160095	Sspon.07G0004060_3C	Sspon.01G0005150_1P	0.11503
Sspon.07G0004590_1T	S.off_newGene_56177	0.115584	Sspon.04G0007220_2B	S.off_newGene_96281	0.18849	Sspon.01G0001920_1A	Sspon.04G0004780_2B	0.15007	Sspon.07G0004060_3C	Sspon.06G0010290_2P	0.114834
Sspon.07G0004590_1T	S.off_newGene_55099	0.284961	Sspon.04G0007220_2B	Sspon.04G0007220_3C	0.456673	Sspon.01G0001920_1A	S.off_newGene_60517	0.139685	Sspon.07G0004060_3C	Sspon.07G0006270_2P	0.243264
Sspon.07G0004590_1T	Sspon.01G0003810_1A	0.226228	Sspon.04G0007220_2B	Sspon.04G0031320_1C	0.220018	Sspon.01G0001920_1A	Sspon.04G0027680_1B	0.126402	Sspon.07G0004060_3C	Sspon.07G0034730_2D	0.162494
Sspon.07G0004590_1T	Sspon.02G0006820_2C	0.252254	Sspon.04G0007220_2B	Sspon.04G0007220_4D	0.407433	Sspon.01G0001920_1A	Sspon.04G0032470_2D	0.108415	Sspon.07G0004060_3C	S.off_newGene_98409	0.108499
Sspon.07G0004590_1T	Sspon.01G0039080_1B	0.190635	Sspon.04G0007220_2B	S.off_newGene_95772	0.317526	Sspon.01G0001920_1A	Sspon.03G0009830_2D	0.127227	Sspon.07G0004060_3C	Sspon.04G0018690_1A	0.141756
Sspon.07G0004590_1T	Sspon.01G0023500_2C	0.323238	Sspon.04G0007220_2B	S.off_newGene_93117	0.381421	Sspon.01G0001920_1A	Sspon.08G0006750_2C	0.130496	Sspon.07G0004060_3C	Sspon.07G0004060_2B	0.105694
Sspon.07G0004590_1T	S.off_newGene_92171	0.269609	Sspon.04G0007220_2B	Sspon.01G0007880_2B	0.29815	Sspon.01G0001920_1A	Sspon.02G0032190_1P	0.109807	Sspon.07G0004060_3C	Sspon.08G0003070_1A	0.123505
Sspon.07G0004590_1T	Sspon.02G0013750_4D	0.139988	Sspon.01G0013430_1A	S.off_newGene_46605	0.104363	Sspon.01G0001920_1A	Sspon.01G0040380_2C	0.104187	Sspon.07G0004060_3C	Sspon.05G0017050_2C	0.114124
Sspon.07G0004590_1T	Sspon.07G0023090_1B	0.130875	Sspon.01G0013430_1A	S.off_newGene_48565	0.102741	Sspon.01G0001920_1A	S.off_newGene_93755	0.180559	Sspon.07G0004060_3C	Sspon.08G0018500_2C	0.145258
Sspon.07G0004590_1T	Sspon.01G0023500_1A	0.140534	Sspon.01G0013430_1A	Sspon.05G0017070_3D	0.113264	Sspon.01G0001920_1A	Sspon.01G0001910_4D	0.106148	Sspon.07G0004060_3C	Sspon.07G0006270_4D	0.233234
Sspon.07G0004590_1T	Sspon.01G0026550_2C	0.294641	Sspon.01G0013430_1A	Sspon.05G0000860_3D	0.104436	Sspon.01G0001920_1A	Sspon.08G0017180_1P	0.10809	Sspon.07G0004060_3C	Sspon.05G0034130_2D	0.104652
Sspon.07G0004590_1T	Sspon.02G0006820_3D	0.163526	Sspon.01G0013430_1A	Sspon.03G0014110_1A	0.1134	Sspon.01G0001920_1A	Sspon.08G0006750_1P	0.170058	Sspon.07G0004060_3C	S.off_newGene_54290	0.109123
Sspon.07G0004590_1T	Sspon.04G0019310_1P	0.131071	Sspon.01G0013430_1A	Sspon.06G0025040_3D	0.106772	Sspon.01G0001920_1A	Sspon.01G0001910_3C	0.199467	Sspon.07G0004060_3C	S.off_newGene_101763	0.140383
S.off_newGene_49867	Sspon.01G0003810_1A	0.121682	Sspon.01G0013430_1A	Sspon.01G0040890_1B	0.156675	Sspon.01G0001920_1A	S.off_newGene_82397	0.155072	Sspon.07G0004060_3C	Sspon.08G0000100_3C	0.142967
S.off_newGene_49867	Sspon.01G0023500_2C	0.128248	S.off_newGene_96281	Sspon.04G0007220_3C	0.182245	Sspon.01G0001920_1A	Sspon.01G0002430_1A	0.14876	Sspon.07G0004060_3C	Sspon.02G0017670_1T	0.150351
S.off_newGene_49867	S.off_newGene_92171	0.127517	S.off_newGene_96281	Sspon.04G0031320_1C	0.120999	S.off_newGene_18442	S.off_newGene_31688	0.133524	Sspon.07G0004060_3C	Sspon.02G0017670_1A	0.119091
S.off_newGene_49867	Sspon.01G0026550_2C	0.103169	S.off_newGene_96281	Sspon.04G0007220_4D	0.170316	S.off_newGene_18442	S.off_newGene_66841	0.161807	Sspon.07G0004060_3C	S.off_newGene_99030	0.159143
Sspon.03G0022750_2B	S.off_newGene_71819	0.124557	S.off_newGene_96281	S.off_newGene_93117	0.132828	S.off_newGene_18442	Sspon.08G0009790_2B	0.184333	Sspon.07G0004060_3C	Sspon.08G0018500_3D	0.13575
Sspon.03G0022750_2B	S.off_newGene_55099	0.120791	S.off_newGene_96281	Sspon.01G0007880_2B	0.112242	S.off_newGene_18442	Sspon.02G0032190_3C	0.101879	Sspon.07G0004060_3C	Sspon.05G0003070_1A	0.102854
Sspon.03G0022750_2B	Sspon.01G0003810_1A	0.143454	Sspon.04G0007220_3C	Sspon.04G0031320_1C	0.216836	S.off_newGene_18442	S.off_newGene_47875	0.106593	Sspon.07G0004060_3C	Sspon.01G0008860_1P	0.11227
Sspon.03G0022750_2B	Sspon.02G0006820_2C	0.10525	Sspon.04G0007220_3C	Sspon.04G0007220_4D	0.392176	S.off_newGene_18442	Sspon.05G0025260_1B	0.14717	Sspon.07G0004060_3C	S.off_newGene_20690	0.137106
Sspon.03G0022750_2B	Sspon.01G0039080_1B	0.11261	Sspon.04G0007220_3C	S.off_newGene_95772	0.313071	S.off_newGene_18442	Sspon.01G0009520_2D	0.213836	Sspon.07G0004060_3C	Sspon.01G0013780_4D	0.107252
Sspon.03G0022750_2B	Sspon.01G0023500_2C	0.216285	Sspon.04G0007220_3C	S.off_newGene_93117	0.374983	S.off_newGene_18442	S.off_newGene_103308	0.207797	Sspon.07G0004060_3C	S.off_newGene_80511	0.127295
Sspon.03G0022750_2B	S.off_newGene_92171	0.183379	Sspon.04G0007220_3C	Sspon.01G0007880_2B	0.295413	S.off_newGene_18442	Sspon.03G0014600_1A	0.11656	Sspon.07G0004060_3C	S.off_newGene_80991	0.161345
Sspon.03G0022750_2B	Sspon.01G0023500_1A	0.186467	S.off_newGene_46605	S.off_newGene_48565	0.291714	S.off_newGene_18442	Sspon.01G0043840_3D	0.202517	Sspon.07G0004060_3C	Sspon.01G0013780_3C	0.101129
Sspon.03G0022750_2B	Sspon.01G0026550_2C	0.196169	S.off_newGene_46605	Sspon.05G0017070_3D	0.322665	S.off_newGene_18442	S.off_newGene_4546	0.157976	Sspon.07G0004060_3C	Sspon.07G0004060_4D	0.223037
Sspon.03G0022750_2B	Sspon.04G0019310_1P	0.150818	S.off_newGene_46605	Sspon.01G0040890_1B	0.112185	S.off_newGene_18442	Sspon.08G0027970_1D	0.11631	Sspon.07G0004060_3C	S.off_newGene_14706	0.119666
S.off_newGene_51301	S.off_newGene_3663	0.257815	Sspon.04G0031320_1C	Sspon.04G0007220_4D	0.217141	S.off_newGene_18442	Sspon.04G0004780_4D	0.198262	Sspon.07G0004060_3C	Sspon.06G0030920_2D	0.105721
S.off_newGene_51301	Sspon.07G0004590_2B	0.220589	Sspon.04G0031320_1C	S.off_newGene_95772	0.205158	S.off_newGene_18442	S.off_newGene_90038	0.154779	Sspon.07G0004060_3C	Sspon.07G0004060_1A	0.129377
S.off_newGene_51301	S.off_newGene_10076	0.374532	Sspon.04G0031320_1C	Sspon.03G0014110_1A	0.119645	S.off_newGene_18442	Sspon.08G0017180_2C	0.154744	Sspon.07G0004060_3C	Sspon.01G0003130_3C	0.114961
S.off_newGene_51301	Sspon.01G0023500_2C	0.139912	Sspon.04G0031320_1C	S.off_newGene_93117	0.250183	S.off_newGene_18442	Sspon.04G0014820_1A	0.200614	Sspon.07G0004060_3C	Sspon.03G0040280_1C	0.104203
S.off_newGene_51301	S.off_newGene_92171	0.10507	Sspon.04G0031320_1C	Sspon.01G0007880_2B	0.221559	S.off_newGene_18442	Sspon.04G0014820_1P	0.217629	Sspon.07G0004060_3C	Sspon.04G0002070_1A	0.120654
S.off_newGene_51301	Sspon.01G0026550_2C	0.131979	Sspon.04G0007220_4D	S.off_newGene_95772	0.274673	S.off_newGene_18442	Sspon.04G0025030_1B	0.133262	Sspon.07G0004060_3C	Sspon.06G0010290_1T	0.100212
S.off_newGene_3663	Sspon.07G0004590_2B	0.211706	Sspon.04G0007220_4D	Sspon.03G0014110_1A	0.112725	S.off_newGene_18442	S.off_newGene_66850	0.158707	Sspon.07G0004060_3C	Sspon.06G0010290_1P	0.19831
S.off_newGene_3663	S.off_newGene_55099	0.108566	Sspon.04G0007220_4D	S.off_newGene_93117	0.331725	S.off_newGene_18442	S.off_newGene_74985	0.208094	Sspon.07G0004060_3C	Sspon.02G0010590_3C	0.100099
S.off_newGene_3663	S.off_newGene_10076	0.236079	Sspon.04G0007220_4D	Sspon.01G0007880_2B	0.26456	S.off_newGene_18442	Sspon.03G0012790_3C	0.11882	Sspon.07G0004060_3C	Sspon.01G0036150_2D	0.125168
S.off_newGene_3663	Sspon.01G0023500_2C	0.10307	S.off_newGene_48565	Sspon.05G0017070_3D	0.329239	S.off_newGene_18442	Sspon.05G0001500_2D	0.144585	Sspon.07G0004060_3C	Sspon.08G0003070_3C	0.128499
S.off_newGene_71819	Sspon.07G0004590_2B	0.149233	S.off_newGene_48565	Sspon.03G0014110_1A	0.127801	S.off_newGene_18442	Sspon.02G0006170_2B	0.174878	Sspon.07G0004060_3C	Sspon.06G0017930_2B	0.129378
S.off_newGene_71819	S.off_newGene_56177	0.188289	S.off_newGene_48565	Sspon.01G0040890_1B	0.105465	S.off_newGene_18442	Sspon.01G0027900_1A	0.113407	Sspon.07G0004060_3C	Sspon.02G0016570_1T	0.12044
S.off_newGene_71819	S.off_newGene_55099	0.170303	Sspon.05G0017070_3D	Sspon.03G0014110_1A	0.136158	S.off_newGene_18442	Sspon.06G0014380_4D	0.166632	Sspon.07G0004060_3C	Sspon.01G0036150_1B	0.116139
S.off_newGene_71819	S.off_newGene_10076	0.100018	Sspon.05G0017070_3D	Sspon.01G0040890_1B	0.113203	S.off_newGene_18442	Sspon.04G0004780_2B	0.206319	Sspon.07G0004060_3C	Sspon.02G0017670_3D	0.105463
S.off_newGene_71819	Sspon.01G0003810_1A	0.421447	Sspon.05G0000860_3D	Sspon.06G0025040_3D	0.107329	S.off_newGene_18442	Sspon.06G0001470_4D	0.111017	Sspon.07G0004060_3C	Sspon.04G0009770_1A	0.131991
S.off_newGene_71819	Sspon.02G0006820_2C	0.208361	S.off_newGene_95772	Sspon.03G0014110_1A	0.107489	S.off_newGene_18442	Sspon.01G0013510_2D	0.162069	Sspon.07G0004060_3C	S.off_newGene_38419	0.100438
S.off_newGene_71819	Sspon.01G0039080_1B	0.213346	S.off_newGene_95772	S.off_newGene_93117	0.389922	S.off_newGene_18442	Sspon.01G0001310_1P	0.13352	Sspon.07G0004060_3C	S.off_newGene_38664	0.138583
S.off_newGene_71819	Sspon.01G0023500_2C	0.441914	S.off_newGene_95772	Sspon.01G0007880_2B	0.258705	S.off_newGene_18442	Sspon.04G0027680_1B	0.180872	Sspon.07G0004060_3C	Sspon.08G0006750_1A	0.146762
S.off_newGene_71819	S.off_newGene_92171	0.460673	Sspon.03G0014110_1A	S.off_newGene_93117	0.114814	S.off_newGene_18442	Sspon.05G0018640_1A	0.151168	Sspon.07G0004060_3C	Sspon.08G0021630_2D	0.135947
S.off_newGene_71819	S.off_newGene_40990	0.13814	S.off_newGene_93117	Sspon.01G0007880_2B	0.323239	S.off_newGene_18442	Sspon.04G0032470_2D	0.133056	Sspon.07G0004060_3C	Sspon.08G0003070_4D	0.126029
S.off_newGene_71819	Sspon.02G0013750_4D	0.270318				S.off_newGene_18442	Sspon.06G0018760_1A	0.134277	Sspon.07G0004060_3C	Sspon.07G0006270_3C	0.226568
S.off_newGene_71819	Sspon.07G0023090_1B	0.105577				S.off_newGene_18442	Sspon.04G0004780_1A	0.105006	Sspon.07G0004060_3C	Sspon.04G0011660_1A	0.131045
S.off_newGene_71819	Sspon.01G0023500_1A	0.222434				S.off_newGene_18442	Sspon.06G0014380_2B	0.15582	Sspon.07G0004060_3C	Sspon.05G0019370_3D	0.11177
S.off_newGene_71819	Sspon.01G0026550_2C	0.432942				S.off_newGene_18442	Sspon.08G0006750_2C	0.129891	Sspon.07G0004060_3C	Sspon.02G0017670_2C	0.137804
S.off_newGene_71819	Sspon.07G0016690_1A	0.132216				S.off_newGene_18442	S.off_newGene_93755	0.15569	Sspon.07G0004060_3C	S.off_newGene_15359	0.127001
S.off_newGene_71819	Sspon.02G0006820_3D	0.118069				S.off_newGene_18442	Sspon.08G0017180_1P	0.100315	Sspon.07G0004060_3C	Sspon.04G0002100_2B	0.109868
S.off_newGene_71819	Sspon.04G0019310_1P	0.203934				S.off_newGene_18442	Sspon.05G0001500_1A	0.113383	Sspon.07G0004060_3C	Sspon.06G0014340_3D	0.101616
Sspon.02G0006820_1A	Sspon.07G0004590_2B	0.12608				S.off_newGene_18442	Sspon.08G0006750_1P	0.152588	S.off_newGene_76164	S.off_newGene_4293	0.143631
Sspon.02G0006820_1A	S.off_newGene_55099	0.332381				S.off_newGene_18442	Sspon.06G0007260_3D	0.13127	S.off_newGene_76164	S.off_newGene_93031	0.122137
Sspon.02G0006820_1A	Sspon.01G0003810_1A	0.117653				S.off_newGene_18442	Sspon.01G0047860_1B	0.112184	S.off_newGene_76164	Sspon.03G0005190_1A	0.1149
Sspon.02G0006820_1A	S.off_newGene_89971	0.119593				S.off_newGene_18442	Sspon.01G0001910_3C	0.17657	S.off_newGene_76164	S.off_newGene_1162	0.124036
Sspon.02G0006820_1A	Sspon.02G0006820_2C	0.212547				S.off_newGene_18442	S.off_newGene_84523	0.11807	S.off_newGene_76164	S.off_newGene_23730	0.133071
Sspon.02G0006820_1A	Sspon.01G0039080_1B	0.177254				S.off_newGene_18442	Sspon.01G0002430_1A	0.203531	S.off_newGene_76164	S.off_newGene_18082	0.100904
Sspon.02G0006820_1A	Sspon.01G0023500_2C	0.240226				Sspon.02G0034650_2D	S.off_newGene_31688	0.112412	S.off_newGene_76164	Sspon.07G0004060_2B	0.135109
Sspon.02G0006820_1A	S.off_newGene_92171	0.160467				Sspon.02G0034650_2D	Sspon.08G0009790_2B	0.140576	S.off_newGene_76164	S.off_newGene_4284	0.154342
Sspon.02G0006820_1A	Sspon.07G0023090_1B	0.149403				Sspon.02G0034650_2D	S.off_newGene_47875	0.147609	S.off_newGene_76164	Sspon.08G0003070_1A	0.121269
Sspon.02G0006820_1A	Sspon.01G0023500_1A	0.115577				Sspon.02G0034650_2D	Sspon.05G0025260_1B	0.121679	S.off_newGene_76164	S.off_newGene_54290	0.125859
Sspon.02G0006820_1A	Sspon.01G0026550_2C	0.183616				Sspon.02G0034650_2D	Sspon.01G0009520_2D	0.153097	S.off_newGene_76164	Sspon.05G0007140_2B	0.141121
Sspon.02G0006820_1A	Sspon.02G0006820_3D	0.226086				Sspon.02G0034650_2D	Sspon.06G0025150_1B	0.102481	S.off_newGene_76164	Sspon.03G0026850_1B	0.15434
Sspon.02G0006820_1A	Sspon.04G0019310_1P	0.10909				Sspon.02G0034650_2D	Sspon.06G0007260_1A	0.172958	S.off_newGene_76164	Sspon.01G0008870_2B	0.104296
Sspon.07G0004590_2B	S.off_newGene_55099	0.21724				Sspon.02G0034650_2D	S.off_newGene_103308	0.12828	S.off_newGene_76164	Sspon.08G0018500_3D	0.108755
Sspon.07G0004590_2B	S.off_newGene_10076	0.212694				Sspon.02G0034650_2D	Sspon.03G0014600_1A	0.116882	S.off_newGene_76164	Sspon.01G0055390_1C	0.122784
Sspon.07G0004590_2B	Sspon.01G0003810_1A	0.207431				Sspon.02G0034650_2D	Sspon.01G0043840_3D	0.201093	S.off_newGene_76164	Sspon.06G0017950_1A	0.137124
Sspon.07G0004590_2B	Sspon.02G0006820_2C	0.187707				Sspon.02G0034650_2D	Sspon.08G0027970_1D	0.127422	S.off_newGene_76164	Sspon.07G0004060_1A	0.121798
Sspon.07G0004590_2B	Sspon.01G0039080_1B	0.178736				Sspon.02G0034650_2D	Sspon.02G0022060_3C	0.127879	S.off_newGene_76164	Sspon.03G0040280_1C	0.136185
Sspon.07G0004590_2B	Sspon.01G0023500_2C	0.310229				Sspon.02G0034650_2D	Sspon.04G0004780_4D	0.16917	S.off_newGene_76164	Sspon.04G0002070_1A	0.105526
Sspon.07G0004590_2B	S.off_newGene_92171	0.250442				Sspon.02G0034650_2D	Sspon.08G0017180_2C	0.105836	S.off_newGene_76164	Sspon.08G0003070_3C	0.159996
Sspon.07G0004590_2B	Sspon.02G0013750_4D	0.120269				Sspon.02G0034650_2D	Sspon.04G0014820_1A	0.106667	S.off_newGene_76164	Sspon.06G0017930_2B	0.104269
Sspon.07G0004590_2B	Sspon.07G0023090_1B	0.100027				Sspon.02G0034650_2D	Sspon.04G0014820_1P	0.145288	S.off_newGene_76164	S.off_newGene_25715	0.105482
Sspon.07G0004590_2B	Sspon.01G0023500_1A	0.161823				Sspon.02G0034650_2D	Sspon.04G0025030_1B	0.152023	S.off_newGene_76164	Sspon.04G0002100_1A	0.122337
Sspon.07G0004590_2B	Sspon.01G0026550_2C	0.269586				Sspon.02G0034650_2D	S.off_newGene_74985	0.179052	S.off_newGene_76164	Sspon.05G0006310_3C	0.15246
Sspon.07G0004590_2B	Sspon.02G0006820_3D	0.103856				Sspon.02G0034650_2D	Sspon.03G0012790_3C	0.155896	S.off_newGene_76164	Sspon.05G0019370_2B	0.146847
Sspon.07G0004590_2B	Sspon.04G0019310_1P	0.14013				Sspon.02G0034650_2D	Sspon.05G0001500_2D	0.189311	S.off_newGene_76164	Sspon.02G0024690_2B	0.160239
S.off_newGene_56177	S.off_newGene_55099	0.151478				Sspon.02G0034650_2D	Sspon.02G0006170_2B	0.15127	S.off_newGene_76164	Sspon.08G0003070_4D	0.162201
S.off_newGene_56177	Sspon.01G0003810_1A	0.311032				Sspon.02G0034650_2D	Sspon.05G0009420_1A	0.106799	S.off_newGene_76164	S.off_newGene_16161	0.125289
S.off_newGene_56177	Sspon.02G0006820_2C	0.202867				Sspon.02G0034650_2D	Sspon.06G0014380_4D	0.14994	S.off_newGene_76164	S.off_newGene_15359	0.120677
S.off_newGene_56177	Sspon.01G0039080_1B	0.187916				Sspon.02G0034650_2D	Sspon.04G0004780_2B	0.199378	S.off_newGene_76164	Sspon.04G0002100_2B	0.142287
S.off_newGene_56177	Sspon.01G0023500_2C	0.336742				Sspon.02G0034650_2D	Sspon.06G0001470_4D	0.139903	S.off_newGene_76164	Sspon.06G0001170_2B	0.13495
S.off_newGene_56177	S.off_newGene_92171	0.332846				Sspon.02G0034650_2D	Sspon.01G0013510_2D	0.136939	Sspon.03G0032620_1B	Sspon.04G0014020_3D	0.108728
S.off_newGene_56177	Sspon.02G0013750_4D	0.198636				Sspon.02G0034650_2D	Sspon.01G0001310_1P	0.108388	Sspon.03G0032620_1B	Sspon.06G0010290_2P	0.113583
S.off_newGene_56177	Sspon.01G0023500_1A	0.121566				Sspon.02G0034650_2D	Sspon.04G0027680_1B	0.147826	Sspon.03G0032620_1B	Sspon.03G0041840_1C	0.1332
S.off_newGene_56177	Sspon.01G0026550_2C	0.34394				Sspon.02G0034650_2D	Sspon.06G0018760_1A	0.103231	Sspon.03G0032620_1B	S.off_newGene_98964	0.121114
S.off_newGene_55099	Sspon.01G0003810_1A	0.209197				Sspon.02G0034650_2D	Sspon.06G0014380_2B	0.121561	Sspon.03G0032620_1B	Sspon.04G0014020_2C	0.125786
S.off_newGene_55099	S.off_newGene_89971	0.194104				Sspon.02G0034650_2D	Sspon.08G0006750_2C	0.107169	Sspon.03G0032620_1B	Sspon.02G0022820_1T	0.129422
S.off_newGene_55099	Sspon.02G0006820_2C	0.263864				Sspon.02G0034650_2D	Sspon.02G0030770_2D	0.124757	Sspon.03G0032620_1B	S.off_newGene_80511	0.124729
S.off_newGene_55099	Sspon.01G0039080_1B	0.251739				Sspon.02G0034650_2D	S.off_newGene_93755	0.134462	Sspon.03G0032620_1B	Sspon.01G0013780_3C	0.103618
S.off_newGene_55099	Sspon.01G0023500_2C	0.333312				Sspon.02G0034650_2D	Sspon.05G0001500_1A	0.124059	Sspon.03G0032620_1B	Sspon.02G0022820_2B	0.121257
S.off_newGene_55099	S.off_newGene_92171	0.259508				Sspon.02G0034650_2D	Sspon.02G0022060_1A	0.134429	Sspon.03G0032620_1B	Sspon.06G0010290_1P	0.110092
S.off_newGene_55099	Sspon.02G0013750_4D	0.159128				Sspon.02G0034650_2D	Sspon.06G0007260_3D	0.187737	Sspon.03G0032620_1B	Sspon.01G0036150_1B	0.106405
S.off_newGene_55099	Sspon.07G0023090_1B	0.215803				Sspon.02G0034650_2D	Sspon.01G0047860_1B	0.164109	Sspon.03G0032620_1B	Sspon.04G0009770_1A	0.109393
S.off_newGene_55099	Sspon.01G0023500_1A	0.212978				Sspon.02G0034650_2D	Sspon.01G0001910_3C	0.108801	Sspon.03G0032620_1B	S.off_newGene_88035	0.124238
S.off_newGene_55099	Sspon.01G0026550_2C	0.276685				Sspon.02G0034650_2D	S.off_newGene_84523	0.13863	Sspon.03G0032620_1B	S.off_newGene_55293	0.131971
S.off_newGene_55099	Sspon.02G0006820_3D	0.294637				Sspon.02G0034650_2D	Sspon.02G0022060_2B	0.141276	Sspon.03G0032620_1B	S.off_newGene_88034	0.111366
S.off_newGene_55099	Sspon.04G0019310_1P	0.199851				Sspon.02G0034650_2D	Sspon.01G0013510_1A	0.126023	Sspon.03G0032620_1B	Sspon.01G0015610_3C	0.10941
S.off_newGene_10076	Sspon.01G0003810_1A	0.109384				Sspon.02G0034650_2D	Sspon.01G0002430_1A	0.17939	Sspon.03G0032620_1B	Sspon.03G0007050_1P	0.102592
S.off_newGene_10076	Sspon.01G0023500_2C	0.155805				Sspon.02G0034650_2D	Sspon.01G0052550_1C	0.155655	Sspon.03G0032620_1B	Sspon.01G0024740_1A	0.138455
S.off_newGene_10076	S.off_newGene_92171	0.124114				Sspon.07G0019720_1A	Sspon.08G0009790_2B	0.124007	S.off_newGene_4293	S.off_newGene_93031	0.1631
S.off_newGene_10076	Sspon.01G0026550_2C	0.149344				Sspon.07G0019720_1A	S.off_newGene_5503	0.152274	S.off_newGene_4293	Sspon.03G0005190_1A	0.101273
S.off_newGene_10076	Sspon.04G0019310_1P	0.103966				Sspon.07G0019720_1A	Sspon.01G0001310_1A	0.179902	S.off_newGene_4293	S.off_newGene_67233	0.155592
Sspon.01G0003810_1A	S.off_newGene_89971	0.149439				Sspon.07G0019720_1A	Sspon.05G0025260_1B	0.215023	S.off_newGene_4293	S.off_newGene_1162	0.139319
Sspon.01G0003810_1A	Sspon.02G0006820_2C	0.274681				Sspon.07G0019720_1A	Sspon.05G0009440_1A	0.177999	S.off_newGene_4293	S.off_newGene_23730	0.111613
Sspon.01G0003810_1A	Sspon.01G0039080_1B	0.300038				Sspon.07G0019720_1A	Sspon.02G0013870_2P	0.175742	S.off_newGene_4293	S.off_newGene_18082	0.104632
Sspon.01G0003810_1A	Sspon.01G0023500_2C	0.446953				Sspon.07G0019720_1A	Sspon.03G0014600_1A	0.170065	S.off_newGene_4293	Sspon.07G0004060_2B	0.157667
Sspon.01G0003810_1A	S.off_newGene_92171	0.465344				Sspon.07G0019720_1A	Sspon.01G0043840_3D	0.138094	S.off_newGene_4293	S.off_newGene_4284	0.224263
Sspon.01G0003810_1A	S.off_newGene_40990	0.25884				Sspon.07G0019720_1A	Sspon.04G0014820_1A	0.100746	S.off_newGene_4293	Sspon.01G0009790_1A	0.125075
Sspon.01G0003810_1A	Sspon.02G0013750_4D	0.400391				Sspon.07G0019720_1A	Sspon.07G0019720_2B	0.226689	S.off_newGene_4293	Sspon.08G0018500_2C	0.114497
Sspon.01G0003810_1A	Sspon.07G0023090_1B	0.145154				Sspon.07G0019720_1A	Sspon.05G0009420_1A	0.129622	S.off_newGene_4293	Sspon.01G0020190_2B	0.175708
Sspon.01G0003810_1A	Sspon.01G0023500_1A	0.297536				Sspon.07G0019720_1A	Sspon.06G0014380_4D	0.201257	S.off_newGene_4293	S.off_newGene_54290	0.128228
Sspon.01G0003810_1A	Sspon.01G0026550_2C	0.426596				Sspon.07G0019720_1A	Sspon.01G0013510_2D	0.204753	S.off_newGene_4293	S.off_newGene_101763	0.108558
Sspon.01G0003810_1A	Sspon.07G0016690_1A	0.248771				Sspon.07G0019720_1A	Sspon.01G0001310_1P	0.212415	S.off_newGene_4293	Sspon.02G0046640_2D	0.124633
Sspon.01G0003810_1A	Sspon.03G0018310_2B	0.135732				Sspon.07G0019720_1A	Sspon.04G0027680_1B	0.109744	S.off_newGene_4293	Sspon.05G0007140_2B	0.205114
Sspon.01G0003810_1A	Sspon.02G0006820_3D	0.168648				Sspon.07G0019720_1A	Sspon.02G0013870_1T	0.197132	S.off_newGene_4293	Sspon.03G0026850_1B	0.129357
Sspon.01G0003810_1A	Sspon.04G0019310_1P	0.248058				Sspon.07G0019720_1A	Sspon.05G0018640_1A	0.103987	S.off_newGene_4293	Sspon.01G0008870_2B	0.12902
S.off_newGene_89971	Sspon.02G0006820_2C	0.197095				Sspon.07G0019720_1A	Sspon.01G0001310_4D	0.162699	S.off_newGene_4293	Sspon.02G0017670_1A	0.143134
S.off_newGene_89971	Sspon.01G0039080_1B	0.146964				Sspon.07G0019720_1A	Sspon.05G0004760_1A	0.200926	S.off_newGene_4293	Sspon.08G0018500_3D	0.133156
S.off_newGene_89971	Sspon.01G0023500_2C	0.206882				Sspon.07G0019720_1A	S.off_newGene_89185	0.188846	S.off_newGene_4293	S.off_newGene_94313	0.14952
S.off_newGene_89971	S.off_newGene_92171	0.174264				Sspon.07G0019720_1A	Sspon.06G0014380_2B	0.108903	S.off_newGene_4293	Sspon.01G0008860_1P	0.147371
S.off_newGene_89971	Sspon.01G0026550_2C	0.17178				Sspon.07G0019720_1A	Sspon.07G0019720_4D	0.217665	S.off_newGene_4293	S.off_newGene_20690	0.128698
Sspon.02G0006820_2C	Sspon.01G0039080_1B	0.232481				Sspon.07G0019720_1A	Sspon.02G0030770_2D	0.126067	S.off_newGene_4293	Sspon.01G0055390_1C	0.201862
Sspon.02G0006820_2C	Sspon.01G0023500_2C	0.349829				Sspon.07G0019720_1A	Sspon.05G0001500_1A	0.209387	S.off_newGene_4293	Sspon.07G0004060_1A	0.137306
Sspon.02G0006820_2C	S.off_newGene_92171	0.312325				Sspon.07G0019720_1A	S.off_newGene_98490	0.104834	S.off_newGene_4293	Sspon.04G0002070_1A	0.109583
Sspon.02G0006820_2C	S.off_newGene_40990	0.127773				Sspon.07G0019720_1A	Sspon.05G0025260_2C	0.20409	S.off_newGene_4293	Sspon.04G0037110_1D	0.183301
Sspon.02G0006820_2C	Sspon.02G0013750_4D	0.212663				Sspon.07G0019720_1A	S.off_newGene_84523	0.156622	S.off_newGene_4293	Sspon.08G0003070_3C	0.100864
Sspon.02G0006820_2C	Sspon.07G0023090_1B	0.181612				Sspon.07G0019720_1A	Sspon.01G0001310_2P	0.226141	S.off_newGene_4293	Sspon.06G0017930_2B	0.113369
Sspon.02G0006820_2C	Sspon.01G0023500_1A	0.189746				Sspon.07G0021660_2C	Sspon.01G0009520_2D	0.102874	S.off_newGene_4293	Sspon.04G0002100_1A	0.15901
Sspon.02G0006820_2C	Sspon.01G0026550_2C	0.313721				Sspon.07G0021660_2C	Sspon.03G0034400_2C	0.105427	S.off_newGene_4293	Sspon.02G0016570_1T	0.128447
Sspon.02G0006820_2C	Sspon.07G0016690_1A	0.117505				Sspon.07G0021660_2C	Sspon.08G0027970_1D	0.103676	S.off_newGene_4293	Sspon.05G0006310_3C	0.157214
Sspon.02G0006820_2C	Sspon.03G0018310_2B	0.16339				Sspon.07G0021660_2C	Sspon.04G0018680_2B	0.122453	S.off_newGene_4293	Sspon.02G0017670_3D	0.136913
Sspon.02G0006820_2C	Sspon.02G0006820_3D	0.208708				Sspon.07G0021660_2C	Sspon.04G0014820_1P	0.102684	S.off_newGene_4293	Sspon.01G0009790_4D	0.158991
Sspon.02G0006820_2C	Sspon.04G0019310_1P	0.194027				Sspon.07G0021660_2C	Sspon.02G0006170_2B	0.103177	S.off_newGene_4293	S.off_newGene_100028	0.101529
Sspon.01G0039080_1B	Sspon.01G0023500_2C	0.423289				Sspon.07G0021660_2C	Sspon.01G0027900_1A	0.122184	S.off_newGene_4293	Sspon.06G0017930_3D	0.124111
Sspon.01G0039080_1B	S.off_newGene_92171	0.362121				Sspon.07G0021660_2C	S.off_newGene_60517	0.114006	S.off_newGene_4293	Sspon.02G0024690_2B	0.139188
Sspon.01G0039080_1B	S.off_newGene_40990	0.135567				Sspon.07G0021660_2C	Sspon.07G0021660_1B	0.179694	S.off_newGene_4293	Sspon.08G0003070_4D	0.108816
Sspon.01G0039080_1B	Sspon.02G0013750_4D	0.19593				Sspon.07G0021660_2C	Sspon.04G0016290_1A	0.122131	S.off_newGene_4293	Sspon.02G0017670_2C	0.12804
Sspon.01G0039080_1B	Sspon.07G0023090_1B	0.126407				Sspon.07G0021660_2C	Sspon.01G0040380_2C	0.11234	S.off_newGene_4293	Sspon.08G0007590_2P	0.166837
Sspon.01G0039080_1B	Sspon.01G0023500_1A	0.234693				Sspon.07G0021660_2C	S.off_newGene_93755	0.137613	S.off_newGene_4293	S.off_newGene_15359	0.107432
Sspon.01G0039080_1B	Sspon.01G0026550_2C	0.356362				Sspon.07G0021660_2C	Sspon.01G0040380_3D	0.107526	S.off_newGene_4293	Sspon.04G0002100_2B	0.136474
Sspon.01G0039080_1B	Sspon.07G0016690_1A	0.101712				Sspon.01G0040380_1B	S.off_newGene_31688	0.132427	S.off_newGene_4293	Sspon.06G0001170_2B	0.12002
Sspon.01G0039080_1B	Sspon.02G0006820_3D	0.179653				Sspon.01G0040380_1B	Sspon.01G0009520_2D	0.132246	S.off_newGene_4293	Sspon.06G0014340_3D	0.106123
Sspon.01G0039080_1B	Sspon.04G0019310_1P	0.178328				Sspon.01G0040380_1B	S.off_newGene_50191	0.100234	S.off_newGene_68416	Sspon.05G0010450_1P	0.107005
Sspon.01G0023500_2C	S.off_newGene_92171	0.472893				Sspon.01G0040380_1B	Sspon.01G0011170_2P	0.145909	S.off_newGene_68416	S.off_newGene_98409	0.124997
Sspon.01G0023500_2C	S.off_newGene_40990	0.234758				Sspon.01G0040380_1B	S.off_newGene_103308	0.117147	S.off_newGene_68416	S.off_newGene_18082	0.100508
Sspon.01G0023500_2C	Sspon.02G0013750_4D	0.397357				Sspon.01G0040380_1B	Sspon.01G0040000_2C	0.1119	S.off_newGene_68416	Sspon.05G0017050_2C	0.119309
Sspon.01G0023500_2C	Sspon.07G0023090_1B	0.214925				Sspon.01G0040380_1B	Sspon.08G0017180_2C	0.158047	S.off_newGene_68416	Sspon.05G0003070_1A	0.100646
Sspon.01G0023500_2C	Sspon.01G0023500_1A	0.423498				Sspon.01G0040380_1B	Sspon.07G0009150_2B	0.104351	S.off_newGene_68416	S.off_newGene_80511	0.113629
Sspon.01G0023500_2C	Sspon.01G0026550_2C	0.460899				Sspon.01G0040380_1B	Sspon.05G0011360_2B	0.129588	S.off_newGene_68416	Sspon.07G0004060_4D	0.100612
Sspon.01G0023500_2C	Sspon.07G0016690_1A	0.191452				Sspon.01G0040380_1B	Sspon.01G0027900_1A	0.126186	S.off_newGene_68416	Sspon.06G0030920_2D	0.132184
Sspon.01G0023500_2C	Sspon.03G0018310_2B	0.129241				Sspon.01G0040380_1B	S.off_newGene_60517	0.17222	S.off_newGene_68416	Sspon.06G0010290_1T	0.103682
Sspon.01G0023500_2C	Sspon.02G0006820_3D	0.274733				Sspon.01G0040380_1B	Sspon.01G0045750_2C	0.159669	S.off_newGene_68416	Sspon.06G0010290_1P	0.143489
Sspon.01G0023500_2C	Sspon.04G0019310_1P	0.335333				Sspon.01G0040380_1B	Sspon.01G0045750_1B	0.134635	S.off_newGene_68416	Sspon.01G0036150_2D	0.139956
S.off_newGene_92171	S.off_newGene_40990	0.254503				Sspon.01G0040380_1B	Sspon.03G0023390_2B	0.108028	S.off_newGene_68416	Sspon.06G0017930_2B	0.127661
S.off_newGene_92171	Sspon.02G0013750_4D	0.42267				Sspon.01G0040380_1B	Sspon.08G0002580_2T	0.119203	S.off_newGene_68416	Sspon.01G0036150_1B	0.12929
S.off_newGene_92171	Sspon.07G0023090_1B	0.175412				Sspon.01G0040380_1B	Sspon.04G0011370_2D	0.174588	S.off_newGene_68416	Sspon.04G0009770_1A	0.114826
S.off_newGene_92171	Sspon.01G0023500_1A	0.367095				Sspon.01G0040380_1B	Sspon.08G0006750_2C	0.135765	S.off_newGene_68416	S.off_newGene_38419	0.107829
S.off_newGene_92171	Sspon.01G0026550_2C	0.442341				Sspon.01G0040380_1B	Sspon.01G0040380_2C	0.149709	S.off_newGene_68416	Sspon.05G0003070_4D	0.112675
S.off_newGene_92171	Sspon.07G0016690_1A	0.227206				Sspon.01G0040380_1B	Sspon.08G0002580_3C	0.137591	S.off_newGene_68416	Sspon.01G0024740_1A	0.109004
S.off_newGene_92171	Sspon.03G0018310_2B	0.13131				Sspon.01G0040380_1B	Sspon.01G0040000_1B	0.173445	Sspon.04G0018500_1A	S.off_newGene_71033	0.126503
S.off_newGene_92171	Sspon.02G0006820_3D	0.21347				Sspon.01G0040380_1B	S.off_newGene_93755	0.120285	Sspon.04G0018500_1A	S.off_newGene_4167	0.111472
S.off_newGene_92171	Sspon.04G0019310_1P	0.295926				Sspon.01G0040380_1B	Sspon.08G0017180_1P	0.118594	Sspon.04G0018500_1A	Sspon.07G0006270_1P	0.111833
S.off_newGene_40990	Sspon.02G0013750_4D	0.137314				Sspon.01G0040380_1B	Sspon.08G0006750_1P	0.145443	Sspon.04G0018500_1A	Sspon.06G0010290_2P	0.115823
S.off_newGene_40990	Sspon.01G0026550_2C	0.210483				Sspon.01G0040380_1B	Sspon.05G0015680_1A	0.105988	Sspon.04G0018500_1A	Sspon.01G0003910_2B	0.112788
S.off_newGene_40990	Sspon.07G0016690_1A	0.20459				Sspon.01G0040380_1B	Sspon.01G0001910_3C	0.104624	Sspon.04G0018500_1A	Sspon.07G0006270_2P	0.112317
Sspon.02G0013750_4D	Sspon.01G0023500_1A	0.16318				Sspon.01G0040380_1B	Sspon.08G0020230_1B	0.125683	Sspon.04G0018500_1A	Sspon.04G0018690_1A	0.122257
Sspon.02G0013750_4D	Sspon.01G0026550_2C	0.387972				Sspon.01G0040380_1B	Sspon.01G0002430_1A	0.110462	Sspon.04G0018500_1A	Sspon.07G0006270_4D	0.110989
Sspon.02G0013750_4D	Sspon.07G0016690_1A	0.137956				S.off_newGene_31688	S.off_newGene_66841	0.122931	Sspon.04G0018500_1A	Sspon.05G0034130_2D	0.113666
Sspon.02G0013750_4D	Sspon.04G0019310_1P	0.138859				S.off_newGene_31688	Sspon.01G0035660_3P	0.103661	Sspon.04G0018500_1A	S.off_newGene_101763	0.119441
Sspon.07G0023090_1B	Sspon.01G0023500_1A	0.10661				S.off_newGene_31688	Sspon.08G0009790_2B	0.202822	Sspon.04G0018500_1A	Sspon.04G0018690_2C	0.133047
Sspon.07G0023090_1B	Sspon.01G0026550_2C	0.195831				S.off_newGene_31688	Sspon.01G0016810_2B	0.208196	Sspon.04G0018500_1A	S.off_newGene_99030	0.109707
Sspon.07G0023090_1B	Sspon.02G0006820_3D	0.140015				S.off_newGene_31688	S.off_newGene_47875	0.247085	Sspon.04G0018500_1A	S.off_newGene_98734	0.125522
Sspon.07G0023090_1B	Sspon.04G0019310_1P	0.106101				S.off_newGene_31688	Sspon.04G0009680_1A	0.232933	Sspon.04G0018500_1A	S.off_newGene_80511	0.10349
Sspon.01G0023500_1A	Sspon.01G0026550_2C	0.366478				S.off_newGene_31688	Sspon.01G0009520_2D	0.301825	Sspon.04G0018500_1A	Sspon.05G0010940_4D	0.112214
Sspon.01G0023500_1A	Sspon.02G0006820_3D	0.137269				S.off_newGene_31688	Sspon.08G0007600_2B	0.146644	Sspon.04G0018500_1A	S.off_newGene_80991	0.120813
Sspon.01G0023500_1A	Sspon.04G0019310_1P	0.206819				S.off_newGene_31688	Sspon.06G0007260_1A	0.110279	Sspon.04G0018500_1A	Sspon.03G0016710_3D	0.113639
Sspon.01G0026550_2C	Sspon.07G0016690_1A	0.177311				S.off_newGene_31688	S.off_newGene_103308	0.251005	Sspon.04G0018500_1A	Sspon.06G0010290_1P	0.120811
Sspon.01G0026550_2C	Sspon.03G0018310_2B	0.128438				S.off_newGene_31688	Sspon.01G0043840_3D	0.198446	Sspon.04G0018500_1A	S.off_newGene_88034	0.104524
Sspon.01G0026550_2C	Sspon.02G0006820_3D	0.22859				S.off_newGene_31688	Sspon.08G0009790_1A	0.156008	Sspon.04G0018500_1A	Sspon.07G0006270_3C	0.111267
Sspon.01G0026550_2C	Sspon.04G0019310_1P	0.310446				S.off_newGene_31688	S.off_newGene_4546	0.153622	Sspon.04G0018500_1A	Sspon.04G0011660_1A	0.110304
Sspon.02G0006820_3D	Sspon.04G0019310_1P	0.113966				S.off_newGene_31688	Sspon.08G0000910_1A	0.123044	Sspon.04G0014020_3D	Sspon.07G0006270_1P	0.110464
						S.off_newGene_31688	Sspon.08G0027970_1D	0.220288	Sspon.04G0014020_3D	Sspon.07G0006270_2P	0.107741
						S.off_newGene_31688	Sspon.01G0040000_2C	0.116923	Sspon.04G0014020_3D	Sspon.03G0041840_1C	0.111706
						S.off_newGene_31688	Sspon.01G0047860_2D	0.15314	Sspon.04G0014020_3D	S.off_newGene_98964	0.118613
						S.off_newGene_31688	Sspon.04G0004780_4D	0.254476	Sspon.04G0014020_3D	Sspon.04G0014020_2C	0.151849
						S.off_newGene_31688	S.off_newGene_90038	0.152989	Sspon.04G0014020_3D	Sspon.07G0006270_4D	0.114595
						S.off_newGene_31688	Sspon.08G0017180_2C	0.309493	Sspon.04G0014020_3D	Sspon.02G0017670_1T	0.108268
						S.off_newGene_31688	Sspon.01G0001940_3D	0.251218	Sspon.04G0014020_3D	S.off_newGene_45043	0.104931
						S.off_newGene_31688	Sspon.04G0014820_1A	0.171325	Sspon.04G0014020_3D	Sspon.02G0022820_1T	0.110961
						S.off_newGene_31688	Sspon.04G0014820_1P	0.212105	Sspon.04G0014020_3D	S.off_newGene_80511	0.132621
						S.off_newGene_31688	Sspon.04G0025030_1B	0.25927	Sspon.04G0014020_3D	Sspon.01G0013780_3C	0.114438
						S.off_newGene_31688	S.off_newGene_66850	0.110916	Sspon.04G0014020_3D	Sspon.02G0022820_2B	0.118525
						S.off_newGene_31688	S.off_newGene_74985	0.278709	Sspon.04G0014020_3D	Sspon.06G0010290_1P	0.113705
						S.off_newGene_31688	Sspon.03G0012790_3C	0.171939	Sspon.04G0014020_3D	Sspon.04G0009770_1A	0.1043
						S.off_newGene_31688	Sspon.05G0011360_2B	0.166949	Sspon.04G0014020_3D	S.off_newGene_88035	0.113946
						S.off_newGene_31688	Sspon.06G0014380_1T	0.283701	Sspon.04G0014020_3D	S.off_newGene_55293	0.117121
						S.off_newGene_31688	Sspon.05G0005280_1A	0.148902	Sspon.04G0014020_3D	S.off_newGene_88034	0.105053
						S.off_newGene_31688	Sspon.05G0001500_2D	0.262934	Sspon.04G0014020_3D	Sspon.07G0006270_3C	0.11798
						S.off_newGene_31688	Sspon.02G0006170_2B	0.182537	Sspon.04G0014020_3D	Sspon.01G0015610_3C	0.100392
						S.off_newGene_31688	Sspon.01G0027900_1A	0.123467	Sspon.04G0014020_3D	Sspon.01G0024740_1A	0.137679
						S.off_newGene_31688	Sspon.06G0014380_4D	0.129624	S.off_newGene_71033	Sspon.07G0006270_1P	0.119105
						S.off_newGene_31688	Sspon.04G0004780_2B	0.280096	S.off_newGene_71033	Sspon.06G0010290_2P	0.117216
						S.off_newGene_31688	Sspon.06G0001470_4D	0.212597	S.off_newGene_71033	Sspon.07G0006270_2P	0.124376
						S.off_newGene_31688	S.off_newGene_60517	0.105128	S.off_newGene_71033	Sspon.04G0018690_1A	0.102823
						S.off_newGene_31688	Sspon.01G0027900_2C	0.220826	S.off_newGene_71033	Sspon.07G0006270_4D	0.119508
						S.off_newGene_31688	Sspon.01G0013510_2D	0.12337	S.off_newGene_71033	Sspon.05G0034130_2D	0.115671
						S.off_newGene_31688	Sspon.01G0045750_2C	0.101442	S.off_newGene_71033	S.off_newGene_101763	0.152044
						S.off_newGene_31688	Sspon.04G0027680_1B	0.165722	S.off_newGene_71033	Sspon.04G0022970_2C	0.101423
						S.off_newGene_31688	Sspon.02G0014800_1A	0.183122	S.off_newGene_71033	S.off_newGene_98734	0.149653
						S.off_newGene_31688	Sspon.05G0018640_1A	0.150735	S.off_newGene_71033	Sspon.05G0010940_4D	0.110211
						S.off_newGene_31688	Sspon.04G0032470_2D	0.173209	S.off_newGene_71033	Sspon.07G0004060_4D	0.101751
						S.off_newGene_31688	Sspon.06G0018760_1A	0.215559	S.off_newGene_71033	Sspon.06G0010290_1P	0.142137
						S.off_newGene_31688	Sspon.08G0002580_2T	0.193323	S.off_newGene_71033	Sspon.04G0009770_1A	0.108605
						S.off_newGene_31688	Sspon.04G0011370_2D	0.142275	S.off_newGene_71033	Sspon.07G0006270_3C	0.103862
						S.off_newGene_31688	Sspon.04G0004780_1A	0.188474	S.off_newGene_71033	Sspon.04G0011660_1A	0.103922
						S.off_newGene_31688	Sspon.06G0014380_2B	0.166394	Sspon.05G0010450_1P	Sspon.05G0010450_1A	0.339516
						S.off_newGene_31688	Sspon.08G0006750_2C	0.303197	Sspon.05G0010450_1P	S.off_newGene_23730	0.157945
						S.off_newGene_31688	Sspon.04G0009680_2C	0.106696	Sspon.05G0010450_1P	S.off_newGene_98867	0.129703
						S.off_newGene_31688	S.off_newGene_93918	0.148647	Sspon.05G0010450_1P	S.off_newGene_21520	0.119373
						S.off_newGene_31688	Sspon.01G0040380_2C	0.152298	Sspon.05G0010450_1P	Sspon.08G0003070_1A	0.168083
						S.off_newGene_31688	Sspon.08G0002580_3C	0.112954	Sspon.05G0010450_1P	Sspon.05G0017050_2C	0.18975
						S.off_newGene_31688	S.off_newGene_93755	0.237749	Sspon.05G0010450_1P	Sspon.02G0025640_1P	0.186987
						S.off_newGene_31688	Sspon.08G0017180_1P	0.284497	Sspon.05G0010450_1P	Sspon.05G0010450_1T	0.323919
						S.off_newGene_31688	Sspon.08G0006750_1P	0.240692	Sspon.05G0010450_1P	Sspon.05G0010450_2T	0.325719
						S.off_newGene_31688	Sspon.02G0022060_1A	0.117139	Sspon.05G0010450_1P	Sspon.05G0003070_1A	0.175413
						S.off_newGene_31688	Sspon.02G0020250_1A	0.167646	Sspon.05G0010450_1P	Sspon.05G0010450_4D	0.30336
						S.off_newGene_31688	Sspon.06G0007260_3D	0.1831	Sspon.05G0010450_1P	Sspon.06G0017950_1A	0.154825
						S.off_newGene_31688	Sspon.01G0047860_1B	0.190758	Sspon.05G0010450_1P	Sspon.05G0017040_1A	0.243465
						S.off_newGene_31688	Sspon.01G0001910_3C	0.230285	Sspon.05G0010450_1P	Sspon.01G0003130_3C	0.130301
						S.off_newGene_31688	Sspon.01G0016810_3D	0.243555	Sspon.05G0010450_1P	Sspon.08G0003070_3C	0.151506
						S.off_newGene_31688	Sspon.08G0020230_1B	0.317707	Sspon.05G0010450_1P	Sspon.06G0017930_2B	0.103012
						S.off_newGene_31688	Sspon.02G0022060_2B	0.105874	Sspon.05G0010450_1P	S.off_newGene_25715	0.204327
						S.off_newGene_31688	Sspon.01G0002430_1A	0.32154	Sspon.05G0010450_1P	Sspon.05G0010450_2B	0.18863
						S.off_newGene_31688	Sspon.08G0020220_1B	0.118186	Sspon.05G0010450_1P	Sspon.05G0003070_4D	0.241241
						S.off_newGene_31688	Sspon.03G0018820_1A	0.143849	Sspon.05G0010450_1P	Sspon.05G0019370_2B	0.151776
						S.off_newGene_31688	Sspon.01G0052550_1C	0.163702	Sspon.05G0010450_1P	Sspon.08G0003070_4D	0.153192
						S.off_newGene_66841	Sspon.03G0009830_1T	0.130232	Sspon.05G0010450_1P	S.off_newGene_16161	0.155259
						S.off_newGene_66841	Sspon.01G0035660_3P	0.133978	Sspon.05G0010450_1P	Sspon.05G0019370_3D	0.203962
						S.off_newGene_66841	Sspon.02G0045690_2D	0.104812	Sspon.05G0010450_1P	Sspon.06G0001170_2B	0.132726
						S.off_newGene_66841	Sspon.08G0009790_2B	0.107837	Sspon.05G0010450_1A	S.off_newGene_23730	0.165146
						S.off_newGene_66841	S.off_newGene_27214	0.120071	Sspon.05G0010450_1A	Sspon.08G0003070_1A	0.147974
						S.off_newGene_66841	Sspon.02G0032190_3C	0.186329	Sspon.05G0010450_1A	Sspon.05G0017050_2C	0.172619
						S.off_newGene_66841	S.off_newGene_47875	0.123026	Sspon.05G0010450_1A	Sspon.02G0025640_1P	0.119443
						S.off_newGene_66841	Sspon.04G0009680_1A	0.107458	Sspon.05G0010450_1A	Sspon.05G0010450_1T	0.284028
						S.off_newGene_66841	Sspon.05G0025260_1B	0.110398	Sspon.05G0010450_1A	Sspon.05G0010450_2T	0.320294
						S.off_newGene_66841	Sspon.01G0009520_2D	0.180654	Sspon.05G0010450_1A	Sspon.05G0003070_1A	0.160785
						S.off_newGene_66841	S.off_newGene_103308	0.156423	Sspon.05G0010450_1A	Sspon.05G0010450_4D	0.308892
						S.off_newGene_66841	Sspon.03G0014600_1A	0.105086	Sspon.05G0010450_1A	Sspon.06G0017950_1A	0.137436
						S.off_newGene_66841	Sspon.01G0043840_3D	0.158627	Sspon.05G0010450_1A	Sspon.05G0017040_1A	0.202121
						S.off_newGene_66841	S.off_newGene_4546	0.14418	Sspon.05G0010450_1A	Sspon.08G0003070_3C	0.126941
						S.off_newGene_66841	Sspon.08G0000910_1A	0.102389	Sspon.05G0010450_1A	S.off_newGene_25715	0.169198
						S.off_newGene_66841	Sspon.08G0027970_1D	0.147279	Sspon.05G0010450_1A	Sspon.05G0010450_2B	0.141723
						S.off_newGene_66841	Sspon.03G0000020_1A	0.141691	Sspon.05G0010450_1A	Sspon.05G0003070_4D	0.234506
						S.off_newGene_66841	Sspon.04G0004780_4D	0.136981	Sspon.05G0010450_1A	Sspon.05G0019370_2B	0.105667
						S.off_newGene_66841	S.off_newGene_90038	0.154262	Sspon.05G0010450_1A	Sspon.08G0003070_4D	0.136085
						S.off_newGene_66841	Sspon.08G0017180_2C	0.15458	Sspon.05G0010450_1A	S.off_newGene_16161	0.158149
						S.off_newGene_66841	Sspon.01G0001940_3D	0.107741	Sspon.05G0010450_1A	Sspon.05G0019370_3D	0.156245
						S.off_newGene_66841	Sspon.04G0014820_1A	0.17088	Sspon.05G0010450_1A	Sspon.06G0001170_2B	0.107069
						S.off_newGene_66841	Sspon.04G0014820_1P	0.218986	S.off_newGene_93031	Sspon.03G0005190_1A	0.119446
						S.off_newGene_66841	Sspon.04G0025030_1B	0.13641	S.off_newGene_93031	S.off_newGene_67233	0.167979
						S.off_newGene_66841	S.off_newGene_66850	0.219371	S.off_newGene_93031	S.off_newGene_1162	0.133152
						S.off_newGene_66841	S.off_newGene_74985	0.130149	S.off_newGene_93031	S.off_newGene_18082	0.136491
						S.off_newGene_66841	Sspon.03G0012790_3C	0.126758	S.off_newGene_93031	Sspon.04G0018690_1A	0.122875
						S.off_newGene_66841	Sspon.06G0014380_1T	0.120581	S.off_newGene_93031	Sspon.07G0004060_2B	0.130657
						S.off_newGene_66841	Sspon.05G0001500_2D	0.148497	S.off_newGene_93031	S.off_newGene_4284	0.176672
						S.off_newGene_66841	Sspon.02G0006170_2B	0.221485	S.off_newGene_93031	Sspon.01G0009790_1A	0.132685
						S.off_newGene_66841	Sspon.01G0027900_1A	0.144659	S.off_newGene_93031	Sspon.08G0018500_2C	0.139763
						S.off_newGene_66841	Sspon.04G0004780_2B	0.182606	S.off_newGene_93031	Sspon.05G0034130_2D	0.104696
						S.off_newGene_66841	Sspon.06G0001470_4D	0.137987	S.off_newGene_93031	Sspon.01G0020190_2B	0.176456
						S.off_newGene_66841	S.off_newGene_60517	0.125291	S.off_newGene_93031	S.off_newGene_54290	0.130539
						S.off_newGene_66841	Sspon.04G0027680_1B	0.153291	S.off_newGene_93031	S.off_newGene_101763	0.139236
						S.off_newGene_66841	Sspon.07G0026860_2C	0.108088	S.off_newGene_93031	Sspon.02G0046640_2D	0.119631
						S.off_newGene_66841	Sspon.04G0032470_2D	0.130908	S.off_newGene_93031	Sspon.05G0007140_2B	0.171646
						S.off_newGene_66841	Sspon.06G0018760_1A	0.112282	S.off_newGene_93031	Sspon.03G0026850_1B	0.110459
						S.off_newGene_66841	Sspon.03G0009830_2D	0.122955	S.off_newGene_93031	Sspon.01G0008870_2B	0.1376
						S.off_newGene_66841	Sspon.06G0014380_2B	0.105943	S.off_newGene_93031	Sspon.02G0017670_1A	0.162293
						S.off_newGene_66841	Sspon.08G0006750_2C	0.1423	S.off_newGene_93031	S.off_newGene_82708	0.113123
						S.off_newGene_66841	S.off_newGene_93918	0.150152	S.off_newGene_93031	S.off_newGene_99030	0.103183
						S.off_newGene_66841	Sspon.01G0040380_2C	0.141105	S.off_newGene_93031	Sspon.08G0018500_3D	0.137015
						S.off_newGene_66841	Sspon.02G0012300_3C	0.113668	S.off_newGene_93031	S.off_newGene_94313	0.154597
						S.off_newGene_66841	S.off_newGene_93755	0.193887	S.off_newGene_93031	Sspon.01G0008860_1P	0.154474
						S.off_newGene_66841	Sspon.01G0001910_4D	0.124264	S.off_newGene_93031	S.off_newGene_20690	0.146034
						S.off_newGene_66841	Sspon.08G0017180_1P	0.138357	S.off_newGene_93031	S.off_newGene_98734	0.106916
						S.off_newGene_66841	Sspon.05G0001500_1A	0.101043	S.off_newGene_93031	Sspon.01G0055390_1C	0.174201
						S.off_newGene_66841	Sspon.08G0006750_1P	0.164913	S.off_newGene_93031	S.off_newGene_63429	0.12288
						S.off_newGene_66841	Sspon.02G0020250_1A	0.125455	S.off_newGene_93031	Sspon.07G0003580_1P	0.107823
						S.off_newGene_66841	Sspon.06G0007260_3D	0.106875	S.off_newGene_93031	Sspon.07G0003580_1A	0.109103
						S.off_newGene_66841	Sspon.01G0001910_3C	0.175875	S.off_newGene_93031	S.off_newGene_14706	0.131466
						S.off_newGene_66841	Sspon.02G0017910_1A	0.11546	S.off_newGene_93031	Sspon.07G0004060_1A	0.120841
						S.off_newGene_66841	S.off_newGene_82397	0.157825	S.off_newGene_93031	Sspon.03G0040280_1C	0.105547
						S.off_newGene_66841	Sspon.08G0020230_1B	0.117498	S.off_newGene_93031	Sspon.04G0002070_1A	0.131302
						S.off_newGene_66841	Sspon.01G0002430_1A	0.160984	S.off_newGene_93031	Sspon.06G0010290_1T	0.126366
						S.off_newGene_66841	Sspon.01G0040380_3D	0.139467	S.off_newGene_93031	Sspon.06G0010290_1P	0.117575
						S.off_newGene_99672	Sspon.01G0009520_2D	0.105148	S.off_newGene_93031	Sspon.06G0010290_1A	0.138303
						S.off_newGene_99672	Sspon.01G0011170_2P	0.111384	S.off_newGene_93031	Sspon.04G0037110_1D	0.165897
						S.off_newGene_99672	Sspon.08G0017180_2C	0.101565	S.off_newGene_93031	Sspon.02G0010590_3C	0.109592
						S.off_newGene_99672	S.off_newGene_93771	0.121874	S.off_newGene_93031	Sspon.06G0017930_2B	0.124575
						S.off_newGene_99672	Sspon.01G0027900_1A	0.135955	S.off_newGene_93031	Sspon.04G0011910_2D	0.122775
						S.off_newGene_99672	S.off_newGene_60517	0.152975	S.off_newGene_93031	Sspon.04G0002100_1A	0.150394
						S.off_newGene_99672	Sspon.01G0045750_2C	0.115814	S.off_newGene_93031	Sspon.02G0016570_1T	0.139046
						S.off_newGene_99672	Sspon.01G0045750_1B	0.100873	S.off_newGene_93031	Sspon.05G0006310_3C	0.140126
						S.off_newGene_99672	Sspon.04G0011370_2D	0.111921	S.off_newGene_93031	Sspon.02G0017670_3D	0.147692
						S.off_newGene_99672	Sspon.01G0040380_2C	0.124562	S.off_newGene_93031	Sspon.01G0009790_4D	0.161191
						S.off_newGene_99672	Sspon.01G0040000_1B	0.113878	S.off_newGene_93031	S.off_newGene_100028	0.143713
						S.off_newGene_99672	S.off_newGene_93755	0.122927	S.off_newGene_93031	Sspon.01G0007630_3D	0.109715
						Sspon.03G0009830_1T	Sspon.02G0032190_3C	0.132685	S.off_newGene_93031	Sspon.06G0017930_3D	0.126902
						Sspon.03G0009830_1T	Sspon.03G0000020_1A	0.126859	S.off_newGene_93031	Sspon.02G0024690_2B	0.127886
						Sspon.03G0009830_1T	Sspon.04G0014820_1P	0.110514	S.off_newGene_93031	Sspon.08G0003070_4D	0.101999
						Sspon.03G0009830_1T	S.off_newGene_66850	0.132227	S.off_newGene_93031	Sspon.02G0017670_2C	0.138484
						Sspon.03G0009830_1T	Sspon.02G0006170_2B	0.110491	S.off_newGene_93031	Sspon.08G0007590_2P	0.167817
						Sspon.03G0009830_1T	Sspon.03G0009830_2D	0.139244	S.off_newGene_93031	S.off_newGene_15359	0.115474
						Sspon.03G0009830_1T	Sspon.02G0032190_1P	0.112802	S.off_newGene_93031	Sspon.04G0002100_2B	0.137696
						Sspon.03G0009830_1T	S.off_newGene_82397	0.126868	S.off_newGene_93031	Sspon.06G0014340_3D	0.143148
						Sspon.01G0035660_3P	Sspon.08G0009790_2B	0.114843	Sspon.03G0005190_1A	S.off_newGene_1162	0.115791
						Sspon.01G0035660_3P	Sspon.01G0009520_2D	0.174756	Sspon.03G0005190_1A	S.off_newGene_23730	0.103172
						Sspon.01G0035660_3P	S.off_newGene_103308	0.16558	Sspon.03G0005190_1A	Sspon.07G0006270_1P	0.107978
						Sspon.01G0035660_3P	Sspon.01G0043840_3D	0.131507	Sspon.03G0005190_1A	Sspon.07G0006270_2P	0.106559
						Sspon.01G0035660_3P	Sspon.08G0027970_1D	0.109932	Sspon.03G0005190_1A	Sspon.04G0018690_1A	0.107955
						Sspon.01G0035660_3P	Sspon.04G0004780_4D	0.118253	Sspon.03G0005190_1A	Sspon.07G0004060_2B	0.103699
						Sspon.01G0035660_3P	S.off_newGene_90038	0.128512	Sspon.03G0005190_1A	S.off_newGene_4284	0.10589
						Sspon.01G0035660_3P	Sspon.08G0017180_2C	0.132933	Sspon.03G0005190_1A	Sspon.08G0003070_1A	0.153713
						Sspon.01G0035660_3P	Sspon.04G0014820_1A	0.167938	Sspon.03G0005190_1A	Sspon.05G0034130_2D	0.102774
						Sspon.01G0035660_3P	Sspon.04G0014820_1P	0.179481	Sspon.03G0005190_1A	S.off_newGene_54290	0.130298
						Sspon.01G0035660_3P	Sspon.04G0025030_1B	0.102818	Sspon.03G0005190_1A	S.off_newGene_101763	0.121199
						Sspon.01G0035660_3P	S.off_newGene_66850	0.133251	Sspon.03G0005190_1A	Sspon.01G0008870_2B	0.12902
						Sspon.01G0035660_3P	S.off_newGene_74985	0.137235	Sspon.03G0005190_1A	S.off_newGene_99030	0.103596
						Sspon.01G0035660_3P	Sspon.03G0012790_3C	0.112423	Sspon.03G0005190_1A	Sspon.08G0018500_3D	0.137897
						Sspon.01G0035660_3P	Sspon.05G0001500_2D	0.114667	Sspon.03G0005190_1A	S.off_newGene_63429	0.148932
						Sspon.01G0035660_3P	Sspon.02G0006170_2B	0.140216	Sspon.03G0005190_1A	Sspon.07G0004060_4D	0.158054
						Sspon.01G0035660_3P	Sspon.01G0027900_1A	0.135516	Sspon.03G0005190_1A	Sspon.07G0004060_1A	0.102579
						Sspon.01G0035660_3P	Sspon.04G0004780_2B	0.142072	Sspon.03G0005190_1A	Sspon.03G0040280_1C	0.172665
						Sspon.01G0035660_3P	S.off_newGene_60517	0.129872	Sspon.03G0005190_1A	Sspon.04G0002070_1A	0.182828
						Sspon.01G0035660_3P	Sspon.04G0027680_1B	0.124108	Sspon.03G0005190_1A	Sspon.06G0010290_1P	0.103975
						Sspon.01G0035660_3P	Sspon.04G0032470_2D	0.10466	Sspon.03G0005190_1A	Sspon.08G0003070_3C	0.209008
						Sspon.01G0035660_3P	Sspon.08G0006750_2C	0.109611	Sspon.03G0005190_1A	Sspon.04G0002100_1A	0.115025
						Sspon.01G0035660_3P	Sspon.01G0040380_2C	0.106343	Sspon.03G0005190_1A	Sspon.02G0016570_1T	0.1089
						Sspon.01G0035660_3P	S.off_newGene_93755	0.148909	Sspon.03G0005190_1A	S.off_newGene_38664	0.137815
						Sspon.01G0035660_3P	Sspon.08G0006750_1P	0.130518	Sspon.03G0005190_1A	Sspon.08G0006750_1A	0.119472
						Sspon.01G0035660_3P	Sspon.01G0001910_3C	0.144691	Sspon.03G0005190_1A	Sspon.05G0019370_2B	0.118401
						Sspon.01G0035660_3P	Sspon.01G0002430_1A	0.144501	Sspon.03G0005190_1A	Sspon.08G0003070_4D	0.191755
						Sspon.02G0045690_2D	Sspon.08G0027970_1D	0.101034	Sspon.03G0005190_1A	Sspon.02G0017670_2C	0.106151
						Sspon.02G0045690_2D	S.off_newGene_66850	0.100433	Sspon.03G0005190_1A	S.off_newGene_15359	0.224953
						Sspon.02G0045690_2D	Sspon.02G0006170_2B	0.105942	Sspon.03G0005190_1A	Sspon.04G0002100_2B	0.177869
						Sspon.02G0045690_2D	S.off_newGene_93755	0.115104	S.off_newGene_67233	S.off_newGene_1162	0.144049
						Sspon.08G0009790_2B	S.off_newGene_5503	0.132606	S.off_newGene_67233	S.off_newGene_18082	0.128495
						Sspon.08G0009790_2B	Sspon.01G0001310_1A	0.139245	S.off_newGene_67233	S.off_newGene_4284	0.200541
						Sspon.08G0009790_2B	Sspon.01G0016810_2B	0.249908	S.off_newGene_67233	Sspon.08G0018500_2C	0.108742
						Sspon.08G0009790_2B	S.off_newGene_47875	0.126805	S.off_newGene_67233	Sspon.01G0020190_2B	0.153397
						Sspon.08G0009790_2B	Sspon.04G0009680_1A	0.188272	S.off_newGene_67233	S.off_newGene_101763	0.134931
						Sspon.08G0009790_2B	Sspon.05G0025260_1B	0.183523	S.off_newGene_67233	Sspon.05G0007140_2B	0.190188
						Sspon.08G0009790_2B	Sspon.01G0009520_2D	0.239268	S.off_newGene_67233	Sspon.02G0017670_1A	0.142181
						Sspon.08G0009790_2B	Sspon.05G0009440_1A	0.118408	S.off_newGene_67233	Sspon.08G0018500_3D	0.117647
						Sspon.08G0009790_2B	Sspon.08G0007600_2B	0.122244	S.off_newGene_67233	S.off_newGene_94313	0.127082
						Sspon.08G0009790_2B	Sspon.02G0013870_2P	0.113382	S.off_newGene_67233	Sspon.01G0008860_1P	0.111469
						Sspon.08G0009790_2B	Sspon.06G0007260_1A	0.13667	S.off_newGene_67233	S.off_newGene_20690	0.133088
						Sspon.08G0009790_2B	S.off_newGene_103308	0.246119	S.off_newGene_67233	Sspon.01G0055390_1C	0.192356
						Sspon.08G0009790_2B	Sspon.03G0014600_1A	0.156293	S.off_newGene_67233	Sspon.06G0010290_1T	0.115311
						Sspon.08G0009790_2B	Sspon.01G0043840_3D	0.238385	S.off_newGene_67233	Sspon.06G0010290_1P	0.106907
						Sspon.08G0009790_2B	Sspon.08G0009790_1A	0.181806	S.off_newGene_67233	Sspon.04G0037110_1D	0.114384
						Sspon.08G0009790_2B	S.off_newGene_4546	0.217877	S.off_newGene_67233	Sspon.06G0017930_2B	0.123244
						Sspon.08G0009790_2B	Sspon.08G0000910_1A	0.1164	S.off_newGene_67233	Sspon.01G0009790_4D	0.116697
						Sspon.08G0009790_2B	Sspon.08G0027970_1D	0.114876	S.off_newGene_67233	Sspon.02G0017670_2C	0.140716
						Sspon.08G0009790_2B	Sspon.01G0047860_2D	0.241644	S.off_newGene_67233	Sspon.08G0007590_2P	0.126214
						Sspon.08G0009790_2B	Sspon.04G0004780_4D	0.261469	S.off_newGene_67233	Sspon.04G0002100_2B	0.134553
						Sspon.08G0009790_2B	S.off_newGene_90038	0.195387	S.off_newGene_1162	S.off_newGene_23730	0.122644
						Sspon.08G0009790_2B	Sspon.08G0017180_2C	0.17895	S.off_newGene_1162	Sspon.07G0006270_1P	0.101461
						Sspon.08G0009790_2B	Sspon.01G0001940_3D	0.262857	S.off_newGene_1162	Sspon.07G0006270_2P	0.101954
						Sspon.08G0009790_2B	Sspon.04G0014820_1A	0.198318	S.off_newGene_1162	Sspon.01G0036160_1B	0.112229
						Sspon.08G0009790_2B	Sspon.04G0014820_1P	0.211319	S.off_newGene_1162	Sspon.07G0034730_2D	0.114102
						Sspon.08G0009790_2B	Sspon.04G0025030_1B	0.164943	S.off_newGene_1162	S.off_newGene_98409	0.119518
						Sspon.08G0009790_2B	S.off_newGene_66850	0.104519	S.off_newGene_1162	S.off_newGene_18082	0.132955
						Sspon.08G0009790_2B	S.off_newGene_74985	0.290884	S.off_newGene_1162	Sspon.04G0018690_1A	0.112954
						Sspon.08G0009790_2B	Sspon.03G0012790_3C	0.125521	S.off_newGene_1162	Sspon.07G0004060_2B	0.145567
						Sspon.08G0009790_2B	Sspon.06G0014380_1T	0.179928	S.off_newGene_1162	S.off_newGene_4284	0.153816
						Sspon.08G0009790_2B	Sspon.05G0001500_2D	0.171572	S.off_newGene_1162	Sspon.08G0003070_1A	0.11418
						Sspon.08G0009790_2B	Sspon.02G0006170_2B	0.149443	S.off_newGene_1162	Sspon.01G0009790_1A	0.122596
						Sspon.08G0009790_2B	Sspon.07G0019720_2B	0.165419	S.off_newGene_1162	Sspon.08G0018500_2C	0.13116
						Sspon.08G0009790_2B	Sspon.05G0009420_1A	0.188534	S.off_newGene_1162	Sspon.01G0020190_2B	0.116836
						Sspon.08G0009790_2B	Sspon.06G0014380_4D	0.242261	S.off_newGene_1162	S.off_newGene_54290	0.14166
						Sspon.08G0009790_2B	Sspon.04G0004780_2B	0.243516	S.off_newGene_1162	S.off_newGene_101763	0.135347
						Sspon.08G0009790_2B	Sspon.06G0001470_4D	0.149541	S.off_newGene_1162	Sspon.02G0046640_2D	0.127869
						Sspon.08G0009790_2B	Sspon.01G0013510_2D	0.232066	S.off_newGene_1162	Sspon.05G0007140_2B	0.146036
						Sspon.08G0009790_2B	Sspon.01G0001310_1P	0.225499	S.off_newGene_1162	Sspon.03G0026850_1B	0.114776
						Sspon.08G0009790_2B	Sspon.04G0027680_1B	0.194044	S.off_newGene_1162	Sspon.01G0008870_2B	0.110183
						Sspon.08G0009790_2B	Sspon.02G0013870_1T	0.111259	S.off_newGene_1162	Sspon.02G0017670_1A	0.137374
						Sspon.08G0009790_2B	Sspon.02G0014800_1A	0.217481	S.off_newGene_1162	S.off_newGene_99030	0.114736
						Sspon.08G0009790_2B	Sspon.05G0018640_1A	0.254725	S.off_newGene_1162	Sspon.08G0018500_3D	0.146923
						Sspon.08G0009790_2B	Sspon.04G0032470_2D	0.21601	S.off_newGene_1162	S.off_newGene_94313	0.123036
						Sspon.08G0009790_2B	Sspon.01G0001310_4D	0.161574	S.off_newGene_1162	Sspon.01G0008860_1P	0.1323
						Sspon.08G0009790_2B	Sspon.06G0018760_1A	0.262965	S.off_newGene_1162	S.off_newGene_20690	0.143052
						Sspon.08G0009790_2B	Sspon.05G0004760_1A	0.191108	S.off_newGene_1162	Sspon.01G0055390_1C	0.137656
						Sspon.08G0009790_2B	S.off_newGene_89185	0.116379	S.off_newGene_1162	S.off_newGene_63429	0.11327
						Sspon.08G0009790_2B	Sspon.04G0004780_1A	0.287842	S.off_newGene_1162	Sspon.07G0004060_4D	0.136887
						Sspon.08G0009790_2B	Sspon.06G0014380_2B	0.257157	S.off_newGene_1162	Sspon.06G0017950_1A	0.103479
						Sspon.08G0009790_2B	Sspon.08G0006750_2C	0.16735	S.off_newGene_1162	S.off_newGene_14706	0.137149
						Sspon.08G0009790_2B	Sspon.04G0009680_2C	0.122333	S.off_newGene_1162	Sspon.06G0030920_2D	0.11087
						Sspon.08G0009790_2B	Sspon.07G0019720_4D	0.160452	S.off_newGene_1162	Sspon.07G0004060_1A	0.14654
						Sspon.08G0009790_2B	Sspon.02G0030770_2D	0.124162	S.off_newGene_1162	Sspon.03G0040280_1C	0.125226
						Sspon.08G0009790_2B	S.off_newGene_93918	0.12703	S.off_newGene_1162	Sspon.04G0002070_1A	0.11994
						Sspon.08G0009790_2B	S.off_newGene_93755	0.149769	S.off_newGene_1162	Sspon.06G0010290_1T	0.121605
						Sspon.08G0009790_2B	Sspon.01G0001390_3C	0.176879	S.off_newGene_1162	Sspon.06G0010290_1P	0.142788
						Sspon.08G0009790_2B	Sspon.01G0001910_4D	0.136436	S.off_newGene_1162	Sspon.06G0010290_1A	0.122869
						Sspon.08G0009790_2B	Sspon.08G0017180_1P	0.136372	S.off_newGene_1162	Sspon.04G0037110_1D	0.119248
						Sspon.08G0009790_2B	Sspon.05G0001500_1A	0.119136	S.off_newGene_1162	Sspon.02G0010590_3C	0.106819
						Sspon.08G0009790_2B	Sspon.08G0006750_1P	0.178992	S.off_newGene_1162	Sspon.01G0036150_2D	0.130238
						Sspon.08G0009790_2B	Sspon.02G0022060_1A	0.102768	S.off_newGene_1162	Sspon.08G0003070_3C	0.129198
						Sspon.08G0009790_2B	Sspon.06G0007260_3D	0.209665	S.off_newGene_1162	Sspon.06G0017930_2B	0.146511
						Sspon.08G0009790_2B	S.off_newGene_98490	0.172085	S.off_newGene_1162	Sspon.04G0011910_2D	0.115935
						Sspon.08G0009790_2B	Sspon.05G0025260_2C	0.128941	S.off_newGene_1162	S.off_newGene_25715	0.107937
						Sspon.08G0009790_2B	Sspon.01G0047860_1B	0.232774	S.off_newGene_1162	Sspon.04G0002100_1A	0.125832
						Sspon.08G0009790_2B	S.off_newGene_41548	0.161159	S.off_newGene_1162	Sspon.02G0016570_1T	0.120595
						Sspon.08G0009790_2B	Sspon.01G0001910_3C	0.198939	S.off_newGene_1162	Sspon.05G0006310_3C	0.121041
						Sspon.08G0009790_2B	S.off_newGene_84523	0.182921	S.off_newGene_1162	Sspon.01G0036150_1B	0.104702
						Sspon.08G0009790_2B	Sspon.01G0016810_3D	0.206321	S.off_newGene_1162	Sspon.02G0017670_3D	0.135769
						Sspon.08G0009790_2B	Sspon.08G0020230_1B	0.173291	S.off_newGene_1162	Sspon.01G0009790_4D	0.131158
						Sspon.08G0009790_2B	Sspon.01G0002430_1A	0.260647	S.off_newGene_1162	Sspon.04G0009770_1A	0.102494
						Sspon.08G0009790_2B	Sspon.08G0020220_1B	0.143737	S.off_newGene_1162	S.off_newGene_38419	0.112593
						Sspon.08G0009790_2B	Sspon.01G0001310_2P	0.136838	S.off_newGene_1162	S.off_newGene_38664	0.122267
						Sspon.08G0009790_2B	Sspon.03G0018820_1A	0.210033	S.off_newGene_1162	Sspon.08G0006750_1A	0.118232
						Sspon.08G0009790_2B	Sspon.01G0052550_1C	0.179342	S.off_newGene_1162	Sspon.05G0019370_2B	0.106785
						S.off_newGene_5503	Sspon.01G0001310_1A	0.123425	S.off_newGene_1162	Sspon.06G0017930_3D	0.112777
						S.off_newGene_5503	Sspon.05G0025260_1B	0.176107	S.off_newGene_1162	Sspon.02G0024690_2B	0.110201
						S.off_newGene_5503	Sspon.05G0009440_1A	0.124303	S.off_newGene_1162	Sspon.08G0003070_4D	0.133524
						S.off_newGene_5503	Sspon.02G0013870_2P	0.116008	S.off_newGene_1162	S.off_newGene_16161	0.127668
						S.off_newGene_5503	Sspon.06G0007260_1A	0.123536	S.off_newGene_1162	Sspon.02G0017670_2C	0.136075
						S.off_newGene_5503	Sspon.03G0014600_1A	0.149342	S.off_newGene_1162	Sspon.08G0007590_2P	0.124315
						S.off_newGene_5503	Sspon.01G0043840_3D	0.169602	S.off_newGene_1162	S.off_newGene_15359	0.127976
						S.off_newGene_5503	Sspon.04G0004780_4D	0.117347	S.off_newGene_1162	Sspon.04G0002100_2B	0.136464
						S.off_newGene_5503	Sspon.04G0014820_1P	0.115688	S.off_newGene_1162	Sspon.06G0001170_2B	0.115613
						S.off_newGene_5503	S.off_newGene_74985	0.125971	S.off_newGene_1162	Sspon.06G0014340_3D	0.120894
						S.off_newGene_5503	Sspon.07G0019720_2B	0.129951	Sspon.03G0023980_2B	Sspon.06G0016290_1A	0.103464
						S.off_newGene_5503	Sspon.05G0009420_1A	0.131328	Sspon.03G0023980_2B	S.off_newGene_25383	0.122157
						S.off_newGene_5503	Sspon.06G0014380_4D	0.185476	Sspon.03G0023980_2B	Sspon.06G0010290_1P	0.114619
						S.off_newGene_5503	Sspon.04G0004780_2B	0.121345	Sspon.03G0023980_2B	Sspon.06G0017930_2B	0.102848
						S.off_newGene_5503	Sspon.01G0013510_2D	0.180269	Sspon.03G0023980_2B	Sspon.04G0009770_1A	0.12383
						S.off_newGene_5503	Sspon.01G0001310_1P	0.167422	Sspon.06G0016290_1A	S.off_newGene_100155	0.165214
						S.off_newGene_5503	Sspon.04G0027680_1B	0.124701	Sspon.06G0016290_1A	S.off_newGene_25383	0.140584
						S.off_newGene_5503	Sspon.02G0013870_1T	0.1081	Sspon.06G0016290_1A	Sspon.04G0012630_3D	0.192457
						S.off_newGene_5503	Sspon.05G0004760_1A	0.150393	Sspon.06G0016290_1A	Sspon.06G0016290_2B	0.188926
						S.off_newGene_5503	S.off_newGene_89185	0.132772	Sspon.06G0016290_1A	Sspon.05G0032940_1C	0.101351
						S.off_newGene_5503	Sspon.06G0014380_2B	0.120786	S.off_newGene_23730	Sspon.07G0034730_2D	0.108308
						S.off_newGene_5503	Sspon.07G0019720_4D	0.112649	S.off_newGene_23730	Sspon.07G0004060_2B	0.144059
						S.off_newGene_5503	Sspon.02G0030770_2D	0.13646	S.off_newGene_23730	S.off_newGene_4284	0.118972
						S.off_newGene_5503	Sspon.05G0001500_1A	0.183754	S.off_newGene_23730	Sspon.08G0003070_1A	0.160804
						S.off_newGene_5503	Sspon.06G0007260_3D	0.126534	S.off_newGene_23730	Sspon.05G0017050_2C	0.123353
						S.off_newGene_5503	S.off_newGene_98490	0.104557	S.off_newGene_23730	Sspon.02G0025640_1P	0.119494
						S.off_newGene_5503	Sspon.01G0047860_1B	0.114826	S.off_newGene_23730	Sspon.05G0010450_1T	0.142881
						S.off_newGene_5503	S.off_newGene_84523	0.160265	S.off_newGene_23730	Sspon.05G0010450_2T	0.164268
						S.off_newGene_5503	Sspon.01G0013510_1A	0.105522	S.off_newGene_23730	Sspon.05G0007140_2B	0.109573
						S.off_newGene_5503	Sspon.01G0002430_1A	0.1058	S.off_newGene_23730	Sspon.03G0026850_1B	0.146267
						S.off_newGene_5503	Sspon.01G0001310_2P	0.171108	S.off_newGene_23730	Sspon.08G0018500_3D	0.124695
						S.off_newGene_5503	Sspon.01G0052550_1C	0.104799	S.off_newGene_23730	S.off_newGene_20690	0.101733
						S.off_newGene_27214	S.off_newGene_47875	0.106302	S.off_newGene_23730	Sspon.05G0010450_4D	0.166848
						S.off_newGene_27214	Sspon.01G0009520_2D	0.117092	S.off_newGene_23730	Sspon.07G0004060_4D	0.130576
						S.off_newGene_27214	Sspon.06G0007260_1A	0.109935	S.off_newGene_23730	Sspon.06G0017950_1A	0.189253
						S.off_newGene_27214	Sspon.01G0043840_3D	0.135211	S.off_newGene_23730	Sspon.05G0017040_1A	0.158115
						S.off_newGene_27214	Sspon.08G0027970_1D	0.112846	S.off_newGene_23730	Sspon.07G0004060_1A	0.159778
						S.off_newGene_27214	Sspon.02G0022060_3C	0.115069	S.off_newGene_23730	Sspon.01G0036150_2D	0.101197
						S.off_newGene_27214	Sspon.04G0004780_4D	0.104043	S.off_newGene_23730	Sspon.08G0003070_3C	0.17403
						S.off_newGene_27214	Sspon.04G0014820_1P	0.137924	S.off_newGene_23730	Sspon.06G0017930_2B	0.129992
						S.off_newGene_27214	Sspon.04G0025030_1B	0.110556	S.off_newGene_23730	S.off_newGene_25715	0.190586
						S.off_newGene_27214	S.off_newGene_66850	0.111376	S.off_newGene_23730	Sspon.05G0010450_2B	0.114582
						S.off_newGene_27214	S.off_newGene_74985	0.100821	S.off_newGene_23730	Sspon.05G0003070_4D	0.127229
						S.off_newGene_27214	Sspon.03G0012790_3C	0.120453	S.off_newGene_23730	Sspon.05G0019370_2B	0.161861
						S.off_newGene_27214	Sspon.05G0001500_2D	0.139474	S.off_newGene_23730	Sspon.06G0017930_3D	0.104827
						S.off_newGene_27214	Sspon.02G0006170_2B	0.160003	S.off_newGene_23730	Sspon.08G0003070_4D	0.176169
						S.off_newGene_27214	Sspon.04G0004780_2B	0.146181	S.off_newGene_23730	S.off_newGene_16161	0.176524
						S.off_newGene_27214	Sspon.06G0001470_4D	0.104085	S.off_newGene_23730	Sspon.05G0019370_3D	0.150217
						S.off_newGene_27214	Sspon.04G0027680_1B	0.110379	S.off_newGene_23730	S.off_newGene_15359	0.110339
						S.off_newGene_27214	Sspon.02G0030770_2D	0.101239	S.off_newGene_23730	Sspon.04G0002100_2B	0.105036
						S.off_newGene_27214	S.off_newGene_93918	0.103307	S.off_newGene_23730	Sspon.06G0001170_2B	0.189701
						S.off_newGene_27214	S.off_newGene_93755	0.131707	S.off_newGene_4167	Sspon.07G0006270_1P	0.188303
						S.off_newGene_27214	Sspon.02G0022060_1A	0.113567	S.off_newGene_4167	Sspon.06G0010290_2P	0.113889
						S.off_newGene_27214	Sspon.02G0022060_2B	0.109956	S.off_newGene_4167	Sspon.07G0006270_2P	0.194733
						S.off_newGene_27214	Sspon.01G0013510_1A	0.100592	S.off_newGene_4167	Sspon.07G0034730_2D	0.111929
						S.off_newGene_27214	Sspon.01G0002430_1A	0.120253	S.off_newGene_4167	Sspon.04G0018690_1A	0.101325
						S.off_newGene_27214	Sspon.01G0052550_1C	0.107147	S.off_newGene_4167	Sspon.07G0006270_4D	0.193716
						Sspon.02G0032190_3C	Sspon.01G0009520_2D	0.121258	S.off_newGene_4167	S.off_newGene_101763	0.111169
						Sspon.02G0032190_3C	S.off_newGene_103308	0.115053	S.off_newGene_4167	Sspon.04G0022970_2C	0.101018
						Sspon.02G0032190_3C	Sspon.03G0000020_1A	0.202522	S.off_newGene_4167	Sspon.08G0000100_3C	0.119819
						Sspon.02G0032190_3C	Sspon.04G0018680_2B	0.103784	S.off_newGene_4167	Sspon.02G0017670_1T	0.109296
						Sspon.02G0032190_3C	S.off_newGene_90038	0.126635	S.off_newGene_4167	S.off_newGene_99030	0.11927
						Sspon.02G0032190_3C	Sspon.04G0014820_1A	0.135576	S.off_newGene_4167	S.off_newGene_80511	0.11637
						Sspon.02G0032190_3C	Sspon.04G0014820_1P	0.16863	S.off_newGene_4167	S.off_newGene_80991	0.138414
						Sspon.02G0032190_3C	S.off_newGene_66850	0.184809	S.off_newGene_4167	Sspon.07G0004060_4D	0.143066
						Sspon.02G0032190_3C	Sspon.02G0006170_2B	0.164378	S.off_newGene_4167	Sspon.06G0010290_1P	0.160081
						Sspon.02G0032190_3C	Sspon.01G0027900_1A	0.13535	S.off_newGene_4167	Sspon.04G0009770_1A	0.121436
						Sspon.02G0032190_3C	Sspon.04G0004780_2B	0.112419	S.off_newGene_4167	Sspon.08G0021630_2D	0.112567
						Sspon.02G0032190_3C	S.off_newGene_60517	0.116329	S.off_newGene_4167	Sspon.01G0015610_4D	0.106174
						Sspon.02G0032190_3C	Sspon.03G0009830_2D	0.161584	S.off_newGene_4167	Sspon.07G0006270_3C	0.178857
						Sspon.02G0032190_3C	Sspon.02G0032190_1P	0.154607	S.off_newGene_4167	Sspon.01G0015610_3C	0.107951
						Sspon.02G0032190_3C	Sspon.01G0040380_2C	0.104284	S.off_newGene_4167	Sspon.04G0011660_1A	0.117133
						Sspon.02G0032190_3C	Sspon.02G0012300_3C	0.104643	Sspon.07G0006270_1P	S.off_newGene_98867	0.116372
						Sspon.02G0032190_3C	S.off_newGene_93755	0.145306	Sspon.07G0006270_1P	Sspon.01G0027310_2B	0.134308
						Sspon.02G0032190_3C	Sspon.01G0001910_4D	0.120185	Sspon.07G0006270_1P	Sspon.01G0005150_1P	0.137421
						Sspon.02G0032190_3C	Sspon.08G0006750_1P	0.118971	Sspon.07G0006270_1P	Sspon.06G0010290_2P	0.121721
						Sspon.02G0032190_3C	Sspon.01G0001910_3C	0.129888	Sspon.07G0006270_1P	Sspon.01G0003910_2B	0.110249
						Sspon.02G0032190_3C	Sspon.02G0017910_1A	0.123441	Sspon.07G0006270_1P	Sspon.07G0006270_2P	0.243291
						Sspon.02G0032190_3C	S.off_newGene_82397	0.208284	Sspon.07G0006270_1P	Sspon.01G0036160_1B	0.10066
						Sspon.02G0032190_3C	Sspon.01G0040380_3D	0.11777	Sspon.07G0006270_1P	Sspon.07G0034730_2D	0.174933
						Sspon.01G0001310_1A	Sspon.05G0025260_1B	0.208959	Sspon.07G0006270_1P	S.off_newGene_98409	0.116429
						Sspon.01G0001310_1A	Sspon.05G0009440_1A	0.224397	Sspon.07G0006270_1P	Sspon.04G0018690_1A	0.145266
						Sspon.01G0001310_1A	Sspon.02G0013870_2P	0.190053	Sspon.07G0006270_1P	Sspon.04G0014020_2C	0.114063
						Sspon.01G0001310_1A	Sspon.03G0014600_1A	0.164592	Sspon.07G0006270_1P	Sspon.08G0003070_1A	0.128885
						Sspon.01G0001310_1A	Sspon.01G0043840_3D	0.156614	Sspon.07G0006270_1P	Sspon.05G0017050_2C	0.134936
						Sspon.01G0001310_1A	S.off_newGene_4546	0.110153	Sspon.07G0006270_1P	Sspon.08G0018500_2C	0.125741
						Sspon.01G0001310_1A	Sspon.04G0004780_4D	0.113409	Sspon.07G0006270_1P	Sspon.02G0025640_1P	0.103044
						Sspon.01G0001310_1A	S.off_newGene_74985	0.113125	Sspon.07G0006270_1P	Sspon.07G0006270_4D	0.241574
						Sspon.01G0001310_1A	Sspon.07G0019720_2B	0.176639	Sspon.07G0006270_1P	Sspon.05G0034130_2D	0.118951
						Sspon.01G0001310_1A	Sspon.05G0009420_1A	0.166465	Sspon.07G0006270_1P	S.off_newGene_101763	0.121554
						Sspon.01G0001310_1A	Sspon.06G0014380_4D	0.256378	Sspon.07G0006270_1P	Sspon.04G0018690_2C	0.121269
						Sspon.01G0001310_1A	Sspon.01G0013510_2D	0.251483	Sspon.07G0006270_1P	Sspon.04G0022970_2C	0.124152
						Sspon.01G0001310_1A	Sspon.01G0001310_1P	0.25669	Sspon.07G0006270_1P	Sspon.08G0000100_3C	0.177962
						Sspon.01G0001310_1A	Sspon.04G0027680_1B	0.111125	Sspon.07G0006270_1P	Sspon.02G0017670_1T	0.166402
						Sspon.01G0001310_1A	Sspon.02G0013870_1T	0.201693	Sspon.07G0006270_1P	S.off_newGene_99030	0.174609
						Sspon.01G0001310_1A	Sspon.05G0018640_1A	0.131696	Sspon.07G0006270_1P	Sspon.08G0018500_3D	0.107116
						Sspon.01G0001310_1A	Sspon.01G0001310_4D	0.252686	Sspon.07G0006270_1P	Sspon.05G0003070_1A	0.133132
						Sspon.01G0001310_1A	Sspon.05G0004760_1A	0.192881	Sspon.07G0006270_1P	S.off_newGene_20690	0.108829
						Sspon.01G0001310_1A	S.off_newGene_89185	0.26775	Sspon.07G0006270_1P	Sspon.01G0013780_4D	0.139586
						Sspon.01G0001310_1A	Sspon.06G0014380_2B	0.150094	Sspon.07G0006270_1P	S.off_newGene_80511	0.140945
						Sspon.01G0001310_1A	Sspon.07G0019720_4D	0.164046	Sspon.07G0006270_1P	S.off_newGene_80991	0.190853
						Sspon.01G0001310_1A	Sspon.02G0030770_2D	0.144949	Sspon.07G0006270_1P	Sspon.01G0013780_3C	0.13239
						Sspon.01G0001310_1A	Sspon.05G0001500_1A	0.19421	Sspon.07G0006270_1P	Sspon.07G0004060_4D	0.213288
						Sspon.01G0001310_1A	Sspon.06G0007260_3D	0.108827	Sspon.07G0006270_1P	S.off_newGene_14706	0.124204
						Sspon.01G0001310_1A	S.off_newGene_98490	0.113991	Sspon.07G0006270_1P	Sspon.06G0030920_2D	0.101829
						Sspon.01G0001310_1A	Sspon.05G0025260_2C	0.170839	Sspon.07G0006270_1P	Sspon.01G0003130_3C	0.137741
						Sspon.01G0001310_1A	S.off_newGene_84523	0.17665	Sspon.07G0006270_1P	Sspon.03G0040280_1C	0.101661
						Sspon.01G0001310_1A	Sspon.01G0001310_2P	0.249669	Sspon.07G0006270_1P	Sspon.04G0002070_1A	0.115619
						Sspon.01G0016810_2B	S.off_newGene_47875	0.134413	Sspon.07G0006270_1P	Sspon.06G0010290_1T	0.106236
						Sspon.01G0016810_2B	Sspon.04G0009680_1A	0.131284	Sspon.07G0006270_1P	Sspon.06G0010290_1P	0.194388
						Sspon.01G0016810_2B	Sspon.05G0025260_1B	0.119341	Sspon.07G0006270_1P	Sspon.02G0010590_3C	0.109838
						Sspon.01G0016810_2B	Sspon.01G0009520_2D	0.209696	Sspon.07G0006270_1P	Sspon.01G0036150_2D	0.119693
						Sspon.01G0016810_2B	Sspon.06G0007260_1A	0.104753	Sspon.07G0006270_1P	Sspon.08G0003070_3C	0.11695
						Sspon.01G0016810_2B	S.off_newGene_103308	0.209445	Sspon.07G0006270_1P	Sspon.06G0017930_2B	0.105418
						Sspon.01G0016810_2B	Sspon.01G0043840_3D	0.19807	Sspon.07G0006270_1P	Sspon.01G0036150_1B	0.119944
						Sspon.01G0016810_2B	S.off_newGene_4546	0.158783	Sspon.07G0006270_1P	Sspon.04G0009770_1A	0.135088
						Sspon.01G0016810_2B	Sspon.08G0027970_1D	0.106571	Sspon.07G0006270_1P	S.off_newGene_88035	0.11437
						Sspon.01G0016810_2B	Sspon.01G0047860_2D	0.130196	Sspon.07G0006270_1P	S.off_newGene_38419	0.110313
						Sspon.01G0016810_2B	Sspon.04G0004780_4D	0.264942	Sspon.07G0006270_1P	S.off_newGene_38664	0.156717
						Sspon.01G0016810_2B	S.off_newGene_90038	0.13339	Sspon.07G0006270_1P	S.off_newGene_88034	0.120462
						Sspon.01G0016810_2B	Sspon.08G0017180_2C	0.180383	Sspon.07G0006270_1P	Sspon.08G0006750_1A	0.169729
						Sspon.01G0016810_2B	Sspon.01G0001940_3D	0.132873	Sspon.07G0006270_1P	Sspon.05G0010450_2B	0.10668
						Sspon.01G0016810_2B	Sspon.04G0014820_1A	0.150542	Sspon.07G0006270_1P	Sspon.08G0021630_2D	0.168575
						Sspon.01G0016810_2B	Sspon.04G0014820_1P	0.161045	Sspon.07G0006270_1P	Sspon.01G0015610_4D	0.107766
						Sspon.01G0016810_2B	Sspon.04G0025030_1B	0.165944	Sspon.07G0006270_1P	Sspon.05G0003070_4D	0.101288
						Sspon.01G0016810_2B	S.off_newGene_74985	0.282144	Sspon.07G0006270_1P	Sspon.08G0003070_4D	0.111094
						Sspon.01G0016810_2B	Sspon.03G0012790_3C	0.117122	Sspon.07G0006270_1P	Sspon.07G0006270_3C	0.241136
						Sspon.01G0016810_2B	Sspon.06G0014380_1T	0.128975	Sspon.07G0006270_1P	Sspon.01G0015610_3C	0.138698
						Sspon.01G0016810_2B	Sspon.05G0001500_2D	0.180917	Sspon.07G0006270_1P	Sspon.04G0011660_1A	0.135695
						Sspon.01G0016810_2B	Sspon.02G0006170_2B	0.12357	Sspon.07G0006270_1P	Sspon.05G0019370_3D	0.123429
						Sspon.01G0016810_2B	Sspon.05G0009420_1A	0.109092	Sspon.07G0006270_1P	Sspon.02G0017670_2C	0.118106
						Sspon.01G0016810_2B	Sspon.06G0014380_4D	0.22031	Sspon.07G0006270_1P	S.off_newGene_15359	0.113266
						Sspon.01G0016810_2B	Sspon.04G0004780_2B	0.230413	S.off_newGene_98867	Sspon.07G0006270_2P	0.11658
						Sspon.01G0016810_2B	Sspon.06G0001470_4D	0.129211	S.off_newGene_98867	Sspon.08G0003070_1A	0.14686
						Sspon.01G0016810_2B	Sspon.01G0013510_2D	0.199865	S.off_newGene_98867	Sspon.05G0017050_2C	0.134568
						Sspon.01G0016810_2B	Sspon.01G0001310_1P	0.171603	S.off_newGene_98867	Sspon.07G0006270_4D	0.105747
						Sspon.01G0016810_2B	Sspon.04G0027680_1B	0.148399	S.off_newGene_98867	Sspon.05G0010450_2T	0.10513
						Sspon.01G0016810_2B	Sspon.02G0014800_1A	0.133207	S.off_newGene_98867	Sspon.05G0003070_1A	0.129769
						Sspon.01G0016810_2B	Sspon.05G0018640_1A	0.189744	S.off_newGene_98867	Sspon.05G0010450_4D	0.117277
						Sspon.01G0016810_2B	Sspon.04G0032470_2D	0.14269	S.off_newGene_98867	Sspon.07G0004060_4D	0.12702
						Sspon.01G0016810_2B	Sspon.06G0018760_1A	0.181667	S.off_newGene_98867	Sspon.06G0010290_1P	0.126719
						Sspon.01G0016810_2B	Sspon.04G0004780_1A	0.149465	S.off_newGene_98867	Sspon.01G0036150_2D	0.112891
						Sspon.01G0016810_2B	Sspon.06G0014380_2B	0.209081	S.off_newGene_98867	Sspon.08G0003070_3C	0.14495
						Sspon.01G0016810_2B	Sspon.08G0006750_2C	0.164962	S.off_newGene_98867	Sspon.06G0017930_2B	0.121165
						Sspon.01G0016810_2B	S.off_newGene_93755	0.136316	S.off_newGene_98867	Sspon.04G0009770_1A	0.121857
						Sspon.01G0016810_2B	Sspon.08G0017180_1P	0.125928	S.off_newGene_98867	Sspon.05G0003070_4D	0.131294
						Sspon.01G0016810_2B	Sspon.08G0006750_1P	0.150782	S.off_newGene_98867	Sspon.08G0003070_4D	0.135737
						Sspon.01G0016810_2B	Sspon.06G0007260_3D	0.206758	S.off_newGene_98867	Sspon.07G0006270_3C	0.100784
						Sspon.01G0016810_2B	Sspon.01G0047860_1B	0.188213	S.off_newGene_98867	S.off_newGene_16161	0.100359
						Sspon.01G0016810_2B	Sspon.01G0001910_3C	0.166623	S.off_newGene_98867	Sspon.05G0019370_3D	0.123333
						Sspon.01G0016810_2B	S.off_newGene_84523	0.11381	Sspon.01G0027310_2B	Sspon.01G0005150_1P	0.104199
						Sspon.01G0016810_2B	Sspon.01G0016810_3D	0.143931	Sspon.01G0027310_2B	Sspon.07G0006270_2P	0.135888
						Sspon.01G0016810_2B	Sspon.08G0020230_1B	0.141148	Sspon.01G0027310_2B	Sspon.08G0018500_2C	0.122936
						Sspon.01G0016810_2B	Sspon.01G0002430_1A	0.254147	Sspon.01G0027310_2B	Sspon.07G0006270_4D	0.127458
						Sspon.01G0016810_2B	Sspon.03G0018820_1A	0.163909	Sspon.01G0027310_2B	Sspon.07G0004060_4D	0.124509
						Sspon.01G0016810_2B	Sspon.01G0052550_1C	0.125112	Sspon.01G0027310_2B	Sspon.06G0010290_1T	0.101056
						S.off_newGene_47875	Sspon.04G0009680_1A	0.236902	Sspon.01G0027310_2B	Sspon.06G0010290_1P	0.135318
						S.off_newGene_47875	Sspon.01G0009520_2D	0.24549	Sspon.01G0027310_2B	Sspon.06G0017930_2B	0.115569
						S.off_newGene_47875	Sspon.08G0007600_2B	0.137422	Sspon.01G0027310_2B	Sspon.07G0006270_3C	0.121703
						S.off_newGene_47875	Sspon.06G0007260_1A	0.151538	S.off_newGene_21520	Sspon.05G0010450_2T	0.104761
						S.off_newGene_47875	S.off_newGene_103308	0.173156	S.off_newGene_21520	Sspon.05G0010450_4D	0.102826
						S.off_newGene_47875	Sspon.01G0043840_3D	0.178226	S.off_newGene_21520	Sspon.01G0036150_2D	0.112187
						S.off_newGene_47875	S.off_newGene_4546	0.112995	Sspon.01G0005150_1P	Sspon.07G0006270_2P	0.14063
						S.off_newGene_47875	Sspon.08G0000910_1A	0.141822	Sspon.01G0005150_1P	Sspon.08G0018500_2C	0.100992
						S.off_newGene_47875	Sspon.08G0027970_1D	0.264719	Sspon.01G0005150_1P	Sspon.07G0006270_4D	0.126234
						S.off_newGene_47875	Sspon.02G0022060_3C	0.158506	Sspon.01G0005150_1P	Sspon.07G0004060_4D	0.128179
						S.off_newGene_47875	Sspon.04G0004780_4D	0.196884	Sspon.01G0005150_1P	Sspon.06G0010290_1P	0.128504
						S.off_newGene_47875	S.off_newGene_90038	0.101706	Sspon.01G0005150_1P	Sspon.06G0017930_2B	0.109936
						S.off_newGene_47875	Sspon.08G0017180_2C	0.245382	Sspon.01G0005150_1P	Sspon.04G0009770_1A	0.105366
						S.off_newGene_47875	Sspon.01G0001940_3D	0.191166	Sspon.01G0005150_1P	Sspon.08G0003070_4D	0.110772
						S.off_newGene_47875	Sspon.04G0014820_1A	0.118895	Sspon.01G0005150_1P	Sspon.07G0006270_3C	0.119233
						S.off_newGene_47875	Sspon.04G0014820_1P	0.183532	Sspon.06G0010290_2P	Sspon.01G0003910_2B	0.135625
						S.off_newGene_47875	Sspon.04G0025030_1B	0.274868	Sspon.06G0010290_2P	Sspon.07G0006270_2P	0.126249
						S.off_newGene_47875	S.off_newGene_66850	0.104794	Sspon.06G0010290_2P	Sspon.01G0036160_1B	0.122187
						S.off_newGene_47875	S.off_newGene_74985	0.198508	Sspon.06G0010290_2P	Sspon.07G0034730_2D	0.104256
						S.off_newGene_47875	Sspon.03G0012790_3C	0.202422	Sspon.06G0010290_2P	S.off_newGene_98409	0.130643
						S.off_newGene_47875	Sspon.05G0011360_2B	0.111786	Sspon.06G0010290_2P	S.off_newGene_18082	0.176901
						S.off_newGene_47875	Sspon.06G0014380_1T	0.293503	Sspon.06G0010290_2P	Sspon.03G0041840_1C	0.127211
						S.off_newGene_47875	Sspon.02G0033110_1B	0.112827	Sspon.06G0010290_2P	Sspon.04G0018690_1A	0.12108
						S.off_newGene_47875	Sspon.05G0005280_1A	0.224079	Sspon.06G0010290_2P	Sspon.04G0014020_2C	0.110031
						S.off_newGene_47875	Sspon.05G0001500_2D	0.301251	Sspon.06G0010290_2P	Sspon.07G0006270_4D	0.12989
						S.off_newGene_47875	Sspon.02G0006170_2B	0.208556	Sspon.06G0010290_2P	Sspon.05G0034130_2D	0.117453
						S.off_newGene_47875	Sspon.01G0027900_1A	0.11435	Sspon.06G0010290_2P	S.off_newGene_101763	0.148004
						S.off_newGene_47875	Sspon.04G0004780_2B	0.265364	Sspon.06G0010290_2P	Sspon.04G0018690_2C	0.12292
						S.off_newGene_47875	Sspon.06G0001470_4D	0.268859	Sspon.06G0010290_2P	Sspon.04G0022970_2C	0.136326
						S.off_newGene_47875	Sspon.01G0027900_2C	0.218649	Sspon.06G0010290_2P	Sspon.08G0000100_3C	0.119767
						S.off_newGene_47875	Sspon.04G0027680_1B	0.150475	Sspon.06G0010290_2P	Sspon.02G0017670_1T	0.116714
						S.off_newGene_47875	Sspon.02G0014800_1A	0.163137	Sspon.06G0010290_2P	S.off_newGene_99030	0.124719
						S.off_newGene_47875	Sspon.07G0026860_2C	0.102522	Sspon.06G0010290_2P	S.off_newGene_14719	0.148664
						S.off_newGene_47875	Sspon.04G0032470_2D	0.10754	Sspon.06G0010290_2P	S.off_newGene_45043	0.109265
						S.off_newGene_47875	Sspon.06G0018760_1A	0.16239	Sspon.06G0010290_2P	S.off_newGene_98734	0.130971
						S.off_newGene_47875	Sspon.08G0002580_2T	0.148665	Sspon.06G0010290_2P	Sspon.01G0013780_4D	0.106255
						S.off_newGene_47875	Sspon.04G0011370_2D	0.102027	Sspon.06G0010290_2P	S.off_newGene_80511	0.147005
						S.off_newGene_47875	Sspon.04G0004780_1A	0.119458	Sspon.06G0010290_2P	S.off_newGene_83158	0.118554
						S.off_newGene_47875	Sspon.06G0014380_2B	0.122803	Sspon.06G0010290_2P	S.off_newGene_80991	0.109007
						S.off_newGene_47875	Sspon.08G0006750_2C	0.285139	Sspon.06G0010290_2P	S.off_newGene_25383	0.104361
						S.off_newGene_47875	Sspon.04G0009680_2C	0.149713	Sspon.06G0010290_2P	Sspon.01G0013780_3C	0.107612
						S.off_newGene_47875	S.off_newGene_93918	0.183549	Sspon.06G0010290_2P	Sspon.07G0004060_4D	0.10445
						S.off_newGene_47875	Sspon.01G0040380_2C	0.165666	Sspon.06G0010290_2P	S.off_newGene_38519	0.116999
						S.off_newGene_47875	S.off_newGene_93755	0.250757	Sspon.06G0010290_2P	S.off_newGene_14706	0.181674
						S.off_newGene_47875	Sspon.08G0017180_1P	0.30262	Sspon.06G0010290_2P	Sspon.06G0030920_2D	0.140203
						S.off_newGene_47875	Sspon.08G0006750_1P	0.187085	Sspon.06G0010290_2P	Sspon.03G0016710_3D	0.113422
						S.off_newGene_47875	Sspon.02G0022060_1A	0.189922	Sspon.06G0010290_2P	Sspon.02G0015830_1A	0.114598
						S.off_newGene_47875	Sspon.02G0020250_1A	0.187189	Sspon.06G0010290_2P	Sspon.06G0010290_1T	0.189648
						S.off_newGene_47875	Sspon.06G0007260_3D	0.184415	Sspon.06G0010290_2P	Sspon.06G0010290_1P	0.198049
						S.off_newGene_47875	Sspon.01G0047860_1B	0.178309	Sspon.06G0010290_2P	Sspon.06G0010290_1A	0.193004
						S.off_newGene_47875	Sspon.01G0001910_3C	0.180702	Sspon.06G0010290_2P	Sspon.02G0010590_3C	0.10963
						S.off_newGene_47875	Sspon.01G0016810_3D	0.204113	Sspon.06G0010290_2P	Sspon.01G0036150_2D	0.125256
						S.off_newGene_47875	Sspon.08G0020230_1B	0.26761	Sspon.06G0010290_2P	Sspon.06G0017930_2B	0.121303
						S.off_newGene_47875	Sspon.02G0022060_2B	0.187168	Sspon.06G0010290_2P	Sspon.04G0011910_2D	0.111149
						S.off_newGene_47875	Sspon.01G0002430_1A	0.267264	Sspon.06G0010290_2P	Sspon.01G0036150_1B	0.127137
						S.off_newGene_47875	Sspon.01G0040380_3D	0.117378	Sspon.06G0010290_2P	Sspon.04G0009770_1A	0.137794
						S.off_newGene_47875	Sspon.01G0052550_1C	0.196903	Sspon.06G0010290_2P	S.off_newGene_88035	0.114619
						Sspon.04G0009680_1A	Sspon.01G0009520_2D	0.244901	Sspon.06G0010290_2P	S.off_newGene_38419	0.119322
						Sspon.04G0009680_1A	Sspon.06G0007260_1A	0.140533	Sspon.06G0010290_2P	Sspon.01G0007630_3D	0.177009
						Sspon.04G0009680_1A	S.off_newGene_103308	0.198407	Sspon.06G0010290_2P	S.off_newGene_88034	0.139629
						Sspon.04G0009680_1A	Sspon.01G0043840_3D	0.21188	Sspon.06G0010290_2P	Sspon.01G0015610_4D	0.102665
						Sspon.04G0009680_1A	S.off_newGene_4546	0.124711	Sspon.06G0010290_2P	Sspon.07G0006270_3C	0.114889
						Sspon.04G0009680_1A	Sspon.08G0027970_1D	0.19112	Sspon.06G0010290_2P	Sspon.01G0015610_3C	0.121208
						Sspon.04G0009680_1A	Sspon.01G0047860_2D	0.11444	Sspon.06G0010290_2P	Sspon.04G0011660_1A	0.100867
						Sspon.04G0009680_1A	Sspon.02G0022060_3C	0.106497	Sspon.06G0010290_2P	Sspon.03G0007050_1P	0.110784
						Sspon.04G0009680_1A	Sspon.04G0004780_4D	0.253668	Sspon.06G0010290_2P	Sspon.01G0024740_1A	0.104101
						Sspon.04G0009680_1A	S.off_newGene_90038	0.103731	Sspon.06G0010290_2P	Sspon.06G0014340_3D	0.111009
						Sspon.04G0009680_1A	Sspon.08G0017180_2C	0.222438	Sspon.01G0003910_2B	Sspon.07G0006270_2P	0.116933
						Sspon.04G0009680_1A	Sspon.01G0001940_3D	0.148339	Sspon.01G0003910_2B	S.off_newGene_18082	0.100545
						Sspon.04G0009680_1A	Sspon.04G0014820_1A	0.134981	Sspon.01G0003910_2B	Sspon.07G0006270_4D	0.117585
						Sspon.04G0009680_1A	Sspon.04G0014820_1P	0.182248	Sspon.01G0003910_2B	S.off_newGene_101763	0.126965
						Sspon.04G0009680_1A	Sspon.04G0025030_1B	0.25374	Sspon.01G0003910_2B	S.off_newGene_98734	0.117142
						Sspon.04G0009680_1A	S.off_newGene_74985	0.262816	Sspon.01G0003910_2B	S.off_newGene_80511	0.106587
						Sspon.04G0009680_1A	Sspon.03G0012790_3C	0.177772	Sspon.01G0003910_2B	Sspon.06G0010290_1T	0.107325
						Sspon.04G0009680_1A	Sspon.06G0014380_1T	0.168112	Sspon.01G0003910_2B	Sspon.06G0010290_1P	0.150362
						Sspon.04G0009680_1A	Sspon.05G0001500_2D	0.272573	Sspon.01G0003910_2B	Sspon.04G0009770_1A	0.113805
						Sspon.04G0009680_1A	Sspon.02G0006170_2B	0.178933	Sspon.01G0003910_2B	Sspon.07G0006270_3C	0.101524
						Sspon.04G0009680_1A	Sspon.06G0014380_4D	0.143882	Sspon.07G0006270_2P	Sspon.01G0036160_1B	0.106758
						Sspon.04G0009680_1A	Sspon.04G0004780_2B	0.282299	Sspon.07G0006270_2P	Sspon.07G0034730_2D	0.178206
						Sspon.04G0009680_1A	Sspon.06G0001470_4D	0.194563	Sspon.07G0006270_2P	S.off_newGene_98409	0.120483
						Sspon.04G0009680_1A	Sspon.01G0027900_2C	0.108934	Sspon.07G0006270_2P	S.off_newGene_18082	0.100847
						Sspon.04G0009680_1A	Sspon.01G0013510_2D	0.127547	Sspon.07G0006270_2P	Sspon.04G0018690_1A	0.147179
						Sspon.04G0009680_1A	Sspon.04G0027680_1B	0.157082	Sspon.07G0006270_2P	Sspon.04G0014020_2C	0.112099
						Sspon.04G0009680_1A	Sspon.02G0014800_1A	0.140016	Sspon.07G0006270_2P	Sspon.08G0003070_1A	0.128437
						Sspon.04G0009680_1A	Sspon.05G0018640_1A	0.118022	Sspon.07G0006270_2P	Sspon.05G0017050_2C	0.136082
						Sspon.04G0009680_1A	Sspon.04G0032470_2D	0.105173	Sspon.07G0006270_2P	Sspon.08G0018500_2C	0.126065
						Sspon.04G0009680_1A	Sspon.06G0018760_1A	0.152821	Sspon.07G0006270_2P	Sspon.02G0025640_1P	0.102328
						Sspon.04G0009680_1A	Sspon.04G0004780_1A	0.131069	Sspon.07G0006270_2P	Sspon.07G0006270_4D	0.237224
						Sspon.04G0009680_1A	Sspon.06G0014380_2B	0.155599	Sspon.07G0006270_2P	Sspon.05G0034130_2D	0.12132
						Sspon.04G0009680_1A	Sspon.08G0006750_2C	0.225956	Sspon.07G0006270_2P	S.off_newGene_101763	0.120636
						Sspon.04G0009680_1A	Sspon.04G0009680_2C	0.100477	Sspon.07G0006270_2P	Sspon.04G0018690_2C	0.124158
						Sspon.04G0009680_1A	Sspon.01G0040380_2C	0.108598	Sspon.07G0006270_2P	Sspon.04G0022970_2C	0.130383
						Sspon.04G0009680_1A	S.off_newGene_93755	0.204343	Sspon.07G0006270_2P	Sspon.08G0000100_3C	0.179838
						Sspon.04G0009680_1A	Sspon.08G0017180_1P	0.196615	Sspon.07G0006270_2P	Sspon.02G0017670_1T	0.167979
						Sspon.04G0009680_1A	Sspon.08G0006750_1P	0.162674	Sspon.07G0006270_2P	S.off_newGene_99030	0.175968
						Sspon.04G0009680_1A	Sspon.02G0022060_1A	0.140182	Sspon.07G0006270_2P	Sspon.08G0018500_3D	0.106571
						Sspon.04G0009680_1A	Sspon.06G0007260_3D	0.210459	Sspon.07G0006270_2P	Sspon.05G0003070_1A	0.136533
						Sspon.04G0009680_1A	Sspon.01G0047860_1B	0.18451	Sspon.07G0006270_2P	S.off_newGene_20690	0.109551
						Sspon.04G0009680_1A	Sspon.01G0001910_3C	0.173642	Sspon.07G0006270_2P	Sspon.01G0013780_4D	0.140716
						Sspon.04G0009680_1A	S.off_newGene_84523	0.102513	Sspon.07G0006270_2P	S.off_newGene_80511	0.143388
						Sspon.04G0009680_1A	Sspon.01G0016810_3D	0.154445	Sspon.07G0006270_2P	S.off_newGene_80991	0.195597
						Sspon.04G0009680_1A	Sspon.08G0020230_1B	0.176594	Sspon.07G0006270_2P	Sspon.01G0013780_3C	0.134302
						Sspon.04G0009680_1A	Sspon.02G0022060_2B	0.144164	Sspon.07G0006270_2P	Sspon.07G0004060_4D	0.215036
						Sspon.04G0009680_1A	Sspon.01G0002430_1A	0.29447	Sspon.07G0006270_2P	S.off_newGene_14706	0.12582
						Sspon.04G0009680_1A	Sspon.01G0052550_1C	0.161869	Sspon.07G0006270_2P	Sspon.06G0030920_2D	0.103938
						Sspon.05G0025260_1B	Sspon.01G0009520_2D	0.155322	Sspon.07G0006270_2P	Sspon.01G0003130_3C	0.139304
						Sspon.05G0025260_1B	Sspon.05G0009440_1A	0.213906	Sspon.07G0006270_2P	Sspon.04G0002070_1A	0.11581
						Sspon.05G0025260_1B	Sspon.02G0013870_2P	0.205163	Sspon.07G0006270_2P	Sspon.06G0010290_1T	0.109083
						Sspon.05G0025260_1B	Sspon.06G0007260_1A	0.121867	Sspon.07G0006270_2P	Sspon.06G0010290_1P	0.190448
						Sspon.05G0025260_1B	S.off_newGene_103308	0.167742	Sspon.07G0006270_2P	Sspon.02G0010590_3C	0.112219
						Sspon.05G0025260_1B	Sspon.03G0014600_1A	0.216182	Sspon.07G0006270_2P	Sspon.01G0036150_2D	0.123984
						Sspon.05G0025260_1B	Sspon.01G0043840_3D	0.230151	Sspon.07G0006270_2P	Sspon.08G0003070_3C	0.115811
						Sspon.05G0025260_1B	S.off_newGene_4546	0.170933	Sspon.07G0006270_2P	Sspon.06G0017930_2B	0.107717
						Sspon.05G0025260_1B	Sspon.01G0047860_2D	0.111803	Sspon.07G0006270_2P	Sspon.01G0036150_1B	0.124916
						Sspon.05G0025260_1B	Sspon.04G0004780_4D	0.1729	Sspon.07G0006270_2P	Sspon.04G0009770_1A	0.135573
						Sspon.05G0025260_1B	S.off_newGene_90038	0.137907	Sspon.07G0006270_2P	S.off_newGene_88035	0.116586
						Sspon.05G0025260_1B	Sspon.01G0001940_3D	0.123051	Sspon.07G0006270_2P	S.off_newGene_38419	0.113604
						Sspon.05G0025260_1B	Sspon.04G0014820_1A	0.170048	Sspon.07G0006270_2P	S.off_newGene_38664	0.153188
						Sspon.05G0025260_1B	Sspon.04G0014820_1P	0.18758	Sspon.07G0006270_2P	S.off_newGene_88034	0.12257
						Sspon.05G0025260_1B	S.off_newGene_66850	0.108407	Sspon.07G0006270_2P	Sspon.08G0006750_1A	0.166517
						Sspon.05G0025260_1B	S.off_newGene_74985	0.180614	Sspon.07G0006270_2P	Sspon.05G0010450_2B	0.109424
						Sspon.05G0025260_1B	Sspon.05G0001500_2D	0.107342	Sspon.07G0006270_2P	Sspon.08G0021630_2D	0.172733
						Sspon.05G0025260_1B	Sspon.02G0006170_2B	0.142541	Sspon.07G0006270_2P	Sspon.01G0015610_4D	0.110254
						Sspon.05G0025260_1B	Sspon.07G0019720_2B	0.207699	Sspon.07G0006270_2P	Sspon.05G0003070_4D	0.102393
						Sspon.05G0025260_1B	Sspon.05G0009420_1A	0.190397	Sspon.07G0006270_2P	Sspon.08G0003070_4D	0.111072
						Sspon.05G0025260_1B	Sspon.06G0014380_4D	0.229343	Sspon.07G0006270_2P	Sspon.07G0006270_3C	0.245178
						Sspon.05G0025260_1B	Sspon.04G0004780_2B	0.175627	Sspon.07G0006270_2P	Sspon.01G0015610_3C	0.146352
						Sspon.05G0025260_1B	Sspon.01G0013510_2D	0.233534	Sspon.07G0006270_2P	Sspon.04G0011660_1A	0.141076
						Sspon.05G0025260_1B	Sspon.01G0001310_1P	0.221951	Sspon.07G0006270_2P	Sspon.05G0019370_3D	0.12293
						Sspon.05G0025260_1B	Sspon.04G0027680_1B	0.190037	Sspon.07G0006270_2P	Sspon.02G0017670_2C	0.118918
						Sspon.05G0025260_1B	Sspon.02G0013870_1T	0.210804	Sspon.07G0006270_2P	S.off_newGene_15359	0.110819
						Sspon.05G0025260_1B	Sspon.02G0014800_1A	0.116724	Sspon.07G0006270_2P	Sspon.04G0002100_2B	0.100568
						Sspon.05G0025260_1B	Sspon.05G0018640_1A	0.175345	Sspon.01G0036160_1B	S.off_newGene_98409	0.173787
						Sspon.05G0025260_1B	Sspon.04G0032470_2D	0.132147	Sspon.01G0036160_1B	S.off_newGene_18082	0.121557
						Sspon.05G0025260_1B	Sspon.01G0001310_4D	0.183209	Sspon.01G0036160_1B	S.off_newGene_101763	0.124988
						Sspon.05G0025260_1B	Sspon.06G0018760_1A	0.147657	Sspon.01G0036160_1B	S.off_newGene_80511	0.120556
						Sspon.05G0025260_1B	Sspon.05G0004760_1A	0.225364	Sspon.01G0036160_1B	Sspon.07G0004060_4D	0.110359
						Sspon.05G0025260_1B	S.off_newGene_89185	0.203232	Sspon.01G0036160_1B	Sspon.06G0030920_2D	0.129136
						Sspon.05G0025260_1B	Sspon.04G0004780_1A	0.151332	Sspon.01G0036160_1B	Sspon.06G0010290_1T	0.117518
						Sspon.05G0025260_1B	Sspon.06G0014380_2B	0.180598	Sspon.01G0036160_1B	Sspon.06G0010290_1P	0.150857
						Sspon.05G0025260_1B	Sspon.04G0009680_2C	0.108928	Sspon.01G0036160_1B	Sspon.01G0036150_2D	0.198559
						Sspon.05G0025260_1B	Sspon.07G0019720_4D	0.192655	Sspon.01G0036160_1B	Sspon.06G0017930_2B	0.131519
						Sspon.05G0025260_1B	Sspon.02G0030770_2D	0.180439	Sspon.01G0036160_1B	Sspon.01G0036150_1B	0.181803
						Sspon.05G0025260_1B	S.off_newGene_93755	0.105594	Sspon.01G0036160_1B	Sspon.04G0009770_1A	0.142628
						Sspon.05G0025260_1B	Sspon.01G0001390_3C	0.11009	Sspon.01G0036160_1B	S.off_newGene_38419	0.145675
						Sspon.05G0025260_1B	Sspon.01G0001910_4D	0.100858	Sspon.07G0034730_2D	S.off_newGene_98409	0.109151
						Sspon.05G0025260_1B	Sspon.05G0001500_1A	0.208781	Sspon.07G0034730_2D	S.off_newGene_18082	0.103236
						Sspon.05G0025260_1B	Sspon.06G0007260_3D	0.140729	Sspon.07G0034730_2D	Sspon.08G0003070_1A	0.135503
						Sspon.05G0025260_1B	S.off_newGene_98490	0.169965	Sspon.07G0034730_2D	Sspon.05G0017050_2C	0.123521
						Sspon.05G0025260_1B	Sspon.05G0025260_2C	0.196217	Sspon.07G0034730_2D	Sspon.08G0018500_2C	0.10549
						Sspon.05G0025260_1B	Sspon.01G0047860_1B	0.142325	Sspon.07G0034730_2D	Sspon.07G0006270_4D	0.163906
						Sspon.05G0025260_1B	S.off_newGene_41548	0.109858	Sspon.07G0034730_2D	S.off_newGene_101763	0.115257
						Sspon.05G0025260_1B	Sspon.01G0001910_3C	0.134972	Sspon.07G0034730_2D	Sspon.02G0017670_1T	0.126999
						Sspon.05G0025260_1B	S.off_newGene_84523	0.202655	Sspon.07G0034730_2D	S.off_newGene_99030	0.103692
						Sspon.05G0025260_1B	Sspon.01G0002430_1A	0.157882	Sspon.07G0034730_2D	Sspon.08G0018500_3D	0.11545
						Sspon.05G0025260_1B	Sspon.01G0001310_2P	0.217691	Sspon.07G0034730_2D	Sspon.05G0003070_1A	0.109208
						Sspon.05G0025260_1B	Sspon.03G0018820_1A	0.100878	Sspon.07G0034730_2D	S.off_newGene_20690	0.116376
						Sspon.05G0025260_1B	Sspon.01G0052550_1C	0.123377	Sspon.07G0034730_2D	S.off_newGene_80511	0.108402
						Sspon.01G0009520_2D	Sspon.01G0011170_2P	0.110872	Sspon.07G0034730_2D	Sspon.07G0004060_4D	0.180332
						Sspon.01G0009520_2D	Sspon.08G0007600_2B	0.178096	Sspon.07G0034730_2D	Sspon.06G0030920_2D	0.106828
						Sspon.01G0009520_2D	Sspon.06G0007260_1A	0.148926	Sspon.07G0034730_2D	Sspon.06G0010290_1T	0.102402
						Sspon.01G0009520_2D	S.off_newGene_103308	0.290257	Sspon.07G0034730_2D	Sspon.06G0010290_1P	0.169699
						Sspon.01G0009520_2D	Sspon.03G0014600_1A	0.143547	Sspon.07G0034730_2D	Sspon.01G0036150_2D	0.133202
						Sspon.01G0009520_2D	Sspon.01G0043840_3D	0.223181	Sspon.07G0034730_2D	Sspon.08G0003070_3C	0.136983
						Sspon.01G0009520_2D	Sspon.08G0009790_1A	0.187258	Sspon.07G0034730_2D	Sspon.06G0017930_2B	0.14025
						Sspon.01G0009520_2D	S.off_newGene_4546	0.220287	Sspon.07G0034730_2D	Sspon.01G0036150_1B	0.117415
						Sspon.01G0009520_2D	Sspon.08G0000910_1A	0.184496	Sspon.07G0034730_2D	Sspon.04G0009770_1A	0.130634
						Sspon.01G0009520_2D	Sspon.08G0027970_1D	0.232127	Sspon.07G0034730_2D	S.off_newGene_38419	0.100945
						Sspon.01G0009520_2D	Sspon.01G0040000_2C	0.140154	Sspon.07G0034730_2D	Sspon.05G0003070_4D	0.104404
						Sspon.01G0009520_2D	Sspon.01G0047860_2D	0.163034	Sspon.07G0034730_2D	Sspon.08G0003070_4D	0.142524
						Sspon.01G0009520_2D	Sspon.02G0022060_3C	0.112055	Sspon.07G0034730_2D	Sspon.07G0006270_3C	0.159136
						Sspon.01G0009520_2D	Sspon.04G0004780_4D	0.271262	Sspon.07G0034730_2D	Sspon.04G0011660_1A	0.110859
						Sspon.01G0009520_2D	S.off_newGene_90038	0.242909	Sspon.07G0034730_2D	S.off_newGene_16161	0.108153
						Sspon.01G0009520_2D	Sspon.08G0017180_2C	0.315019	Sspon.07G0034730_2D	Sspon.05G0019370_3D	0.100407
						Sspon.01G0009520_2D	Sspon.01G0001940_3D	0.268196	Sspon.07G0034730_2D	Sspon.02G0017670_2C	0.126006
						Sspon.01G0009520_2D	Sspon.04G0014820_1A	0.232266	S.off_newGene_98409	S.off_newGene_18082	0.131726
						Sspon.01G0009520_2D	Sspon.04G0014820_1P	0.257606	S.off_newGene_98409	Sspon.07G0006270_4D	0.114366
						Sspon.01G0009520_2D	Sspon.04G0025030_1B	0.26672	S.off_newGene_98409	S.off_newGene_101763	0.131886
						Sspon.01G0009520_2D	S.off_newGene_66850	0.171906	S.off_newGene_98409	Sspon.08G0000100_3C	0.119713
						Sspon.01G0009520_2D	Sspon.06G0032630_2D	0.102919	S.off_newGene_98409	Sspon.02G0017670_1T	0.103569
						Sspon.01G0009520_2D	S.off_newGene_74985	0.26939	S.off_newGene_98409	S.off_newGene_99030	0.106934
						Sspon.01G0009520_2D	Sspon.03G0012790_3C	0.206041	S.off_newGene_98409	S.off_newGene_14719	0.107172
						Sspon.01G0009520_2D	Sspon.05G0011360_2B	0.155009	S.off_newGene_98409	S.off_newGene_20690	0.10531
						Sspon.01G0009520_2D	Sspon.06G0014380_1T	0.290469	S.off_newGene_98409	S.off_newGene_80511	0.134812
						Sspon.01G0009520_2D	Sspon.05G0005280_1A	0.160882	S.off_newGene_98409	S.off_newGene_83158	0.127728
						Sspon.01G0009520_2D	Sspon.05G0001500_2D	0.234299	S.off_newGene_98409	Sspon.07G0004060_4D	0.121896
						Sspon.01G0009520_2D	Sspon.02G0006170_2B	0.213817	S.off_newGene_98409	S.off_newGene_38519	0.115499
						Sspon.01G0009520_2D	Sspon.01G0027900_1A	0.164584	S.off_newGene_98409	S.off_newGene_14706	0.126271
						Sspon.01G0009520_2D	Sspon.05G0009420_1A	0.137623	S.off_newGene_98409	Sspon.06G0030920_2D	0.145145
						Sspon.01G0009520_2D	Sspon.06G0014380_4D	0.16975	S.off_newGene_98409	Sspon.06G0010290_1T	0.130166
						Sspon.01G0009520_2D	Sspon.04G0004780_2B	0.273911	S.off_newGene_98409	Sspon.06G0010290_1P	0.172073
						Sspon.01G0009520_2D	Sspon.06G0001470_4D	0.26257	S.off_newGene_98409	Sspon.06G0010290_1A	0.116018
						Sspon.01G0009520_2D	S.off_newGene_60517	0.142446	S.off_newGene_98409	Sspon.02G0010590_3C	0.109372
						Sspon.01G0009520_2D	Sspon.01G0027900_2C	0.203506	S.off_newGene_98409	Sspon.01G0036150_2D	0.191851
						Sspon.01G0009520_2D	Sspon.01G0013510_2D	0.171545	S.off_newGene_98409	Sspon.06G0017930_2B	0.139781
						Sspon.01G0009520_2D	Sspon.01G0001310_1P	0.143485	S.off_newGene_98409	Sspon.04G0011910_2D	0.109983
						Sspon.01G0009520_2D	Sspon.01G0045750_2C	0.12384	S.off_newGene_98409	Sspon.01G0036150_1B	0.177179
						Sspon.01G0009520_2D	Sspon.01G0045750_1B	0.117431	S.off_newGene_98409	Sspon.04G0009770_1A	0.140195
						Sspon.01G0009520_2D	Sspon.04G0027680_1B	0.242695	S.off_newGene_98409	S.off_newGene_38419	0.147284
						Sspon.01G0009520_2D	Sspon.02G0014800_1A	0.210271	S.off_newGene_98409	Sspon.01G0007630_3D	0.106807
						Sspon.01G0009520_2D	Sspon.05G0018640_1A	0.209692	S.off_newGene_98409	Sspon.07G0006270_3C	0.10473
						Sspon.01G0009520_2D	Sspon.07G0026860_2C	0.14304	S.off_newGene_98409	Sspon.03G0007050_1P	0.133837
						Sspon.01G0009520_2D	Sspon.04G0032470_2D	0.23718	S.off_newGene_98409	Sspon.02G0017670_2C	0.110081
						Sspon.01G0009520_2D	Sspon.06G0018760_1A	0.266672	S.off_newGene_18082	Sspon.04G0018690_1A	0.115193
						Sspon.01G0009520_2D	Sspon.05G0004760_1A	0.101367	S.off_newGene_18082	S.off_newGene_4284	0.131958
						Sspon.01G0009520_2D	Sspon.08G0002580_2T	0.188691	S.off_newGene_18082	Sspon.08G0018500_2C	0.108688
						Sspon.01G0009520_2D	Sspon.04G0011370_2D	0.151939	S.off_newGene_18082	Sspon.01G0020190_2B	0.110917
						Sspon.01G0009520_2D	Sspon.04G0004780_1A	0.210223	S.off_newGene_18082	S.off_newGene_54290	0.120996
						Sspon.01G0009520_2D	Sspon.06G0014380_2B	0.22187	S.off_newGene_18082	S.off_newGene_101763	0.161699
						Sspon.01G0009520_2D	Sspon.08G0006750_2C	0.32003	S.off_newGene_18082	Sspon.02G0046640_2D	0.124839
						Sspon.01G0009520_2D	Sspon.04G0009680_2C	0.153184	S.off_newGene_18082	Sspon.05G0007140_2B	0.133172
						Sspon.01G0009520_2D	Sspon.02G0030770_2D	0.118604	S.off_newGene_18082	Sspon.04G0022970_2C	0.105333
						Sspon.01G0009520_2D	S.off_newGene_93918	0.217073	S.off_newGene_18082	Sspon.02G0017670_1T	0.102761
						Sspon.01G0009520_2D	Sspon.01G0040380_2C	0.190162	S.off_newGene_18082	Sspon.02G0017670_1A	0.117687
						Sspon.01G0009520_2D	Sspon.08G0002580_3C	0.107568	S.off_newGene_18082	S.off_newGene_99030	0.112462
						Sspon.01G0009520_2D	Sspon.01G0040000_1B	0.107506	S.off_newGene_18082	S.off_newGene_14719	0.134494
						Sspon.01G0009520_2D	Sspon.02G0012300_3C	0.106996	S.off_newGene_18082	S.off_newGene_94313	0.119627
						Sspon.01G0009520_2D	S.off_newGene_93755	0.239731	S.off_newGene_18082	Sspon.01G0008860_1P	0.132201
						Sspon.01G0009520_2D	Sspon.01G0001390_3C	0.102363	S.off_newGene_18082	S.off_newGene_20690	0.120095
						Sspon.01G0009520_2D	S.off_newGene_61251	0.103831	S.off_newGene_18082	S.off_newGene_98734	0.123832
						Sspon.01G0009520_2D	Sspon.01G0001910_4D	0.156904	S.off_newGene_18082	Sspon.01G0055390_1C	0.129604
						Sspon.01G0009520_2D	Sspon.08G0017180_1P	0.302432	S.off_newGene_18082	S.off_newGene_80511	0.127719
						Sspon.01G0009520_2D	Sspon.01G0047030_2C	0.120657	S.off_newGene_18082	S.off_newGene_83158	0.112665
						Sspon.01G0009520_2D	Sspon.05G0001500_1A	0.104915	S.off_newGene_18082	Sspon.07G0004060_4D	0.108447
						Sspon.01G0009520_2D	Sspon.08G0006750_1P	0.299285	S.off_newGene_18082	S.off_newGene_38519	0.114932
						Sspon.01G0009520_2D	Sspon.02G0022060_1A	0.146281	S.off_newGene_18082	S.off_newGene_14706	0.219846
						Sspon.01G0009520_2D	Sspon.02G0020250_1A	0.199009	S.off_newGene_18082	Sspon.06G0030920_2D	0.149575
						Sspon.01G0009520_2D	Sspon.06G0007260_3D	0.212605	S.off_newGene_18082	Sspon.06G0010290_1T	0.210018
						Sspon.01G0009520_2D	S.off_newGene_98490	0.12085	S.off_newGene_18082	Sspon.06G0010290_1P	0.198683
						Sspon.01G0009520_2D	Sspon.01G0047860_1B	0.217831	S.off_newGene_18082	Sspon.06G0010290_1A	0.248467
						Sspon.01G0009520_2D	Sspon.01G0001910_3C	0.299055	S.off_newGene_18082	Sspon.02G0010590_3C	0.105548
						Sspon.01G0009520_2D	S.off_newGene_84523	0.153001	S.off_newGene_18082	Sspon.01G0036150_2D	0.136168
						Sspon.01G0009520_2D	Sspon.01G0016810_3D	0.23522	S.off_newGene_18082	Sspon.06G0017930_2B	0.166374
						Sspon.01G0009520_2D	Sspon.08G0020230_1B	0.310644	S.off_newGene_18082	Sspon.04G0011910_2D	0.133821
						Sspon.01G0009520_2D	Sspon.02G0022060_2B	0.128533	S.off_newGene_18082	Sspon.01G0036150_1B	0.120975
						Sspon.01G0009520_2D	Sspon.01G0002430_1A	0.296843	S.off_newGene_18082	Sspon.02G0017670_3D	0.101011
						Sspon.01G0009520_2D	Sspon.08G0020220_1B	0.162358	S.off_newGene_18082	Sspon.01G0009790_4D	0.115624
						Sspon.01G0009520_2D	Sspon.03G0018820_1A	0.131447	S.off_newGene_18082	S.off_newGene_100028	0.112499
						Sspon.01G0009520_2D	Sspon.01G0040380_3D	0.121557	S.off_newGene_18082	Sspon.04G0009770_1A	0.123391
						Sspon.01G0009520_2D	Sspon.01G0052550_1C	0.196999	S.off_newGene_18082	S.off_newGene_38419	0.114977
						Sspon.03G0034400_2C	Sspon.04G0018680_2B	0.122793	S.off_newGene_18082	Sspon.01G0007630_3D	0.18604
						S.off_newGene_50191	Sspon.01G0011170_2P	0.134575	S.off_newGene_18082	S.off_newGene_88034	0.104093
						S.off_newGene_50191	Sspon.02G0016430_2C	0.122427	S.off_newGene_18082	Sspon.06G0017930_3D	0.105184
						S.off_newGene_50191	Sspon.01G0040000_2C	0.119529	S.off_newGene_18082	Sspon.02G0024690_2B	0.101524
						S.off_newGene_50191	Sspon.07G0009150_2B	0.160166	S.off_newGene_18082	Sspon.08G0003070_4D	0.111617
						S.off_newGene_50191	Sspon.08G0022270_1T	0.118618	S.off_newGene_18082	S.off_newGene_16161	0.115208
						S.off_newGene_50191	Sspon.01G0027900_1A	0.127659	S.off_newGene_18082	Sspon.02G0017670_2C	0.117282
						S.off_newGene_50191	S.off_newGene_22956	0.150877	S.off_newGene_18082	Sspon.08G0007590_2P	0.11127
						S.off_newGene_50191	S.off_newGene_60517	0.153504	S.off_newGene_18082	Sspon.04G0002100_2B	0.116087
						S.off_newGene_50191	Sspon.01G0045750_2C	0.115752	S.off_newGene_18082	Sspon.06G0014340_3D	0.130214
						S.off_newGene_50191	Sspon.01G0045750_1B	0.141512	Sspon.03G0041840_1C	S.off_newGene_98964	0.109946
						S.off_newGene_50191	Sspon.03G0023390_2B	0.149219	Sspon.03G0041840_1C	Sspon.04G0014020_2C	0.130419
						S.off_newGene_50191	S.off_newGene_35590	0.132371	Sspon.03G0041840_1C	S.off_newGene_14719	0.105489
						S.off_newGene_50191	Sspon.04G0011370_2D	0.105817	Sspon.03G0041840_1C	Sspon.02G0022820_1T	0.118363
						S.off_newGene_50191	Sspon.01G0040000_1B	0.132527	Sspon.03G0041840_1C	S.off_newGene_80511	0.124925
						S.off_newGene_50191	Sspon.02G0043680_2C	0.122628	Sspon.03G0041840_1C	Sspon.02G0022820_2B	0.111806
						S.off_newGene_50191	Sspon.02G0038930_2D	0.100603	Sspon.03G0041840_1C	Sspon.06G0030920_2D	0.10343
						Sspon.06G0025150_1B	Sspon.06G0007260_1A	0.118855	Sspon.03G0041840_1C	Sspon.06G0010290_1P	0.137786
						Sspon.06G0025150_1B	Sspon.02G0022060_3C	0.132562	Sspon.03G0041840_1C	Sspon.01G0036150_2D	0.102075
						Sspon.06G0025150_1B	Sspon.03G0012790_3C	0.101988	Sspon.03G0041840_1C	Sspon.01G0036150_1B	0.108162
						Sspon.06G0025150_1B	Sspon.05G0001500_2D	0.114744	Sspon.03G0041840_1C	Sspon.04G0009770_1A	0.128007
						Sspon.06G0025150_1B	Sspon.02G0006170_2B	0.104776	Sspon.03G0041840_1C	S.off_newGene_88035	0.100351
						Sspon.06G0025150_1B	Sspon.04G0004780_2B	0.101233	Sspon.03G0041840_1C	S.off_newGene_55293	0.11727
						Sspon.06G0025150_1B	Sspon.02G0022060_1A	0.120413	Sspon.03G0041840_1C	Sspon.01G0015610_3C	0.101068
						Sspon.06G0025150_1B	Sspon.02G0022060_2B	0.124087	Sspon.03G0041840_1C	Sspon.01G0024740_1A	0.122782
						Sspon.06G0025150_1B	Sspon.01G0013510_1A	0.12291	S.off_newGene_98964	Sspon.04G0014020_2C	0.138951
						Sspon.06G0025150_1B	Sspon.01G0052550_1C	0.104161	S.off_newGene_98964	Sspon.02G0022820_1T	0.19338
						Sspon.01G0011170_2P	S.off_newGene_103308	0.109814	S.off_newGene_98964	Sspon.02G0022820_2B	0.256213
						Sspon.01G0011170_2P	Sspon.01G0040000_2C	0.19844	S.off_newGene_98964	Sspon.06G0030920_2D	0.117088
						Sspon.01G0011170_2P	Sspon.08G0017180_2C	0.111096	S.off_newGene_98964	Sspon.04G0009770_1A	0.109788
						Sspon.01G0011170_2P	Sspon.07G0009150_2B	0.121135	S.off_newGene_98964	S.off_newGene_55293	0.242829
						Sspon.01G0011170_2P	S.off_newGene_93771	0.122294	S.off_newGene_98964	Sspon.01G0024740_1A	0.261893
						Sspon.01G0011170_2P	Sspon.05G0011360_2B	0.154276	Sspon.04G0018690_1A	S.off_newGene_4284	0.119047
						Sspon.01G0011170_2P	S.off_newGene_69569	0.134254	Sspon.04G0018690_1A	Sspon.08G0018500_2C	0.117452
						Sspon.01G0011170_2P	Sspon.01G0027900_1A	0.158206	Sspon.04G0018690_1A	Sspon.07G0006270_4D	0.14174
						Sspon.01G0011170_2P	S.off_newGene_22956	0.115534	Sspon.04G0018690_1A	Sspon.05G0034130_2D	0.113224
						Sspon.01G0011170_2P	S.off_newGene_60517	0.215623	Sspon.04G0018690_1A	S.off_newGene_54290	0.115891
						Sspon.01G0011170_2P	Sspon.01G0045750_2C	0.200174	Sspon.04G0018690_1A	S.off_newGene_101763	0.175886
						Sspon.01G0011170_2P	Sspon.01G0045750_1B	0.200457	Sspon.04G0018690_1A	Sspon.04G0018690_2C	0.109524
						Sspon.01G0011170_2P	Sspon.03G0023390_2B	0.125208	Sspon.04G0018690_1A	Sspon.05G0007140_2B	0.113716
						Sspon.01G0011170_2P	S.off_newGene_35590	0.158857	Sspon.04G0018690_1A	Sspon.02G0017670_1T	0.119402
						Sspon.01G0011170_2P	Sspon.08G0002580_2T	0.129769	Sspon.04G0018690_1A	Sspon.02G0017670_1A	0.119592
						Sspon.01G0011170_2P	Sspon.04G0011370_2D	0.185572	Sspon.04G0018690_1A	S.off_newGene_99030	0.122458
						Sspon.01G0011170_2P	Sspon.01G0040380_2C	0.135434	Sspon.04G0018690_1A	Sspon.08G0018500_3D	0.10708
						Sspon.01G0011170_2P	Sspon.08G0002580_3C	0.140169	Sspon.04G0018690_1A	Sspon.01G0008860_1P	0.116897
						Sspon.01G0011170_2P	Sspon.01G0040000_1B	0.219246	Sspon.04G0018690_1A	S.off_newGene_20690	0.12277
						Sspon.01G0011170_2P	S.off_newGene_93755	0.103056	Sspon.04G0018690_1A	S.off_newGene_98734	0.130137
						Sspon.01G0011170_2P	Sspon.02G0043680_2C	0.10125	Sspon.04G0018690_1A	Sspon.01G0055390_1C	0.118086
						Sspon.01G0011170_2P	Sspon.08G0006750_1P	0.117458	Sspon.04G0018690_1A	S.off_newGene_80511	0.106387
						Sspon.05G0009440_1A	Sspon.02G0013870_2P	0.202336	Sspon.04G0018690_1A	S.off_newGene_80991	0.108649
						Sspon.05G0009440_1A	Sspon.03G0014600_1A	0.175276	Sspon.04G0018690_1A	Sspon.07G0004060_4D	0.148179
						Sspon.05G0009440_1A	Sspon.01G0043840_3D	0.158847	Sspon.04G0018690_1A	S.off_newGene_14706	0.1079
						Sspon.05G0009440_1A	S.off_newGene_4546	0.111421	Sspon.04G0018690_1A	Sspon.06G0030920_2D	0.107108
						Sspon.05G0009440_1A	Sspon.04G0014820_1A	0.105985	Sspon.04G0018690_1A	Sspon.04G0002070_1A	0.127568
						Sspon.05G0009440_1A	Sspon.04G0014820_1P	0.110572	Sspon.04G0018690_1A	Sspon.06G0010290_1T	0.114537
						Sspon.05G0009440_1A	Sspon.07G0019720_2B	0.150827	Sspon.04G0018690_1A	Sspon.06G0010290_1P	0.177224
						Sspon.05G0009440_1A	Sspon.05G0009420_1A	0.151668	Sspon.04G0018690_1A	Sspon.01G0036150_2D	0.106998
						Sspon.05G0009440_1A	Sspon.06G0014380_4D	0.213964	Sspon.04G0018690_1A	Sspon.08G0003070_3C	0.103888
						Sspon.05G0009440_1A	Sspon.01G0013510_2D	0.232317	Sspon.04G0018690_1A	Sspon.06G0017930_2B	0.119738
						Sspon.05G0009440_1A	Sspon.01G0001310_1P	0.2319	Sspon.04G0018690_1A	Sspon.04G0011910_2D	0.105118
						Sspon.05G0009440_1A	Sspon.04G0027680_1B	0.118624	Sspon.04G0018690_1A	Sspon.04G0002100_1A	0.108967
						Sspon.05G0009440_1A	Sspon.02G0013870_1T	0.221715	Sspon.04G0018690_1A	Sspon.02G0016570_1T	0.109113
						Sspon.05G0009440_1A	Sspon.05G0018640_1A	0.11107	Sspon.04G0018690_1A	Sspon.02G0017670_3D	0.100118
						Sspon.05G0009440_1A	Sspon.01G0001310_4D	0.193505	Sspon.04G0018690_1A	S.off_newGene_100028	0.107618
						Sspon.05G0009440_1A	Sspon.05G0004760_1A	0.170029	Sspon.04G0018690_1A	Sspon.04G0009770_1A	0.10873
						Sspon.05G0009440_1A	S.off_newGene_89185	0.232833	Sspon.04G0018690_1A	Sspon.08G0003070_4D	0.107185
						Sspon.05G0009440_1A	Sspon.06G0014380_2B	0.11938	Sspon.04G0018690_1A	Sspon.07G0006270_3C	0.13193
						Sspon.05G0009440_1A	Sspon.07G0019720_4D	0.140311	Sspon.04G0018690_1A	Sspon.04G0011660_1A	0.111795
						Sspon.05G0009440_1A	Sspon.02G0030770_2D	0.143636	Sspon.04G0018690_1A	Sspon.02G0017670_2C	0.138998
						Sspon.05G0009440_1A	Sspon.05G0001500_1A	0.21984	Sspon.04G0018690_1A	S.off_newGene_15359	0.104575
						Sspon.05G0009440_1A	S.off_newGene_98490	0.106632	Sspon.04G0018690_1A	Sspon.04G0002100_2B	0.128781
						Sspon.05G0009440_1A	Sspon.05G0025260_2C	0.163943	Sspon.04G0018690_1A	Sspon.06G0014340_3D	0.116711
						Sspon.05G0009440_1A	S.off_newGene_84523	0.156037	Sspon.07G0004060_2B	S.off_newGene_4284	0.17278
						Sspon.05G0009440_1A	Sspon.01G0001310_2P	0.261418	Sspon.07G0004060_2B	Sspon.08G0003070_1A	0.108557
						Sspon.02G0016430_2C	Sspon.07G0009150_2B	0.114942	Sspon.07G0004060_2B	Sspon.08G0018500_2C	0.125269
						Sspon.02G0016430_2C	Sspon.01G0027900_1A	0.105406	Sspon.07G0004060_2B	Sspon.01G0020190_2B	0.122546
						Sspon.02G0016430_2C	S.off_newGene_60517	0.126653	Sspon.07G0004060_2B	Sspon.05G0007140_2B	0.160666
						Sspon.02G0016430_2C	Sspon.02G0038930_2D	0.109766	Sspon.07G0004060_2B	Sspon.03G0026850_1B	0.100112
						Sspon.08G0007600_2B	S.off_newGene_103308	0.157332	Sspon.07G0004060_2B	Sspon.02G0017670_1A	0.141152
						Sspon.08G0007600_2B	Sspon.01G0043840_3D	0.145572	Sspon.07G0004060_2B	Sspon.08G0018500_3D	0.177718
						Sspon.08G0007600_2B	Sspon.08G0027970_1D	0.129474	Sspon.07G0004060_2B	S.off_newGene_94313	0.124845
						Sspon.08G0007600_2B	Sspon.04G0004780_4D	0.149003	Sspon.07G0004060_2B	Sspon.01G0008860_1P	0.118859
						Sspon.08G0007600_2B	Sspon.08G0017180_2C	0.157235	Sspon.07G0004060_2B	S.off_newGene_20690	0.14245
						Sspon.08G0007600_2B	Sspon.04G0014820_1A	0.122209	Sspon.07G0004060_2B	Sspon.01G0055390_1C	0.153271
						Sspon.08G0007600_2B	Sspon.04G0014820_1P	0.152305	Sspon.07G0004060_2B	Sspon.07G0004060_4D	0.139717
						Sspon.08G0007600_2B	Sspon.04G0025030_1B	0.154497	Sspon.07G0004060_2B	Sspon.06G0017950_1A	0.101915
						Sspon.08G0007600_2B	S.off_newGene_74985	0.164361	Sspon.07G0004060_2B	Sspon.07G0004060_1A	0.169432
						Sspon.08G0007600_2B	Sspon.03G0012790_3C	0.125867	Sspon.07G0004060_2B	Sspon.04G0037110_1D	0.127856
						Sspon.08G0007600_2B	Sspon.05G0001500_2D	0.165277	Sspon.07G0004060_2B	Sspon.08G0003070_3C	0.139247
						Sspon.08G0007600_2B	Sspon.02G0006170_2B	0.134882	Sspon.07G0004060_2B	Sspon.06G0017930_2B	0.11345
						Sspon.08G0007600_2B	Sspon.01G0027900_1A	0.117581	Sspon.07G0004060_2B	Sspon.02G0016570_1T	0.108627
						Sspon.08G0007600_2B	Sspon.04G0004780_2B	0.178611	Sspon.07G0004060_2B	Sspon.05G0006310_3C	0.102783
						Sspon.08G0007600_2B	Sspon.06G0001470_4D	0.109737	Sspon.07G0004060_2B	Sspon.02G0017670_3D	0.106542
						Sspon.08G0007600_2B	S.off_newGene_60517	0.105635	Sspon.07G0004060_2B	Sspon.02G0024690_2B	0.100321
						Sspon.08G0007600_2B	Sspon.04G0027680_1B	0.111867	Sspon.07G0004060_2B	Sspon.08G0003070_4D	0.140914
						Sspon.08G0007600_2B	Sspon.08G0006750_2C	0.141426	Sspon.07G0004060_2B	S.off_newGene_16161	0.124886
						Sspon.08G0007600_2B	Sspon.01G0040380_2C	0.11261	Sspon.07G0004060_2B	Sspon.02G0017670_2C	0.13919
						Sspon.08G0007600_2B	S.off_newGene_93755	0.168514	Sspon.07G0004060_2B	Sspon.08G0007590_2P	0.13123
						Sspon.08G0007600_2B	Sspon.08G0017180_1P	0.121909	Sspon.07G0004060_2B	S.off_newGene_15359	0.139546
						Sspon.08G0007600_2B	Sspon.08G0006750_1P	0.130966	Sspon.07G0004060_2B	Sspon.04G0002100_2B	0.134348
						Sspon.08G0007600_2B	Sspon.06G0007260_3D	0.127678	Sspon.07G0004060_2B	Sspon.06G0001170_2B	0.112413
						Sspon.08G0007600_2B	Sspon.01G0047860_1B	0.111859	S.off_newGene_4284	Sspon.01G0009790_1A	0.148367
						Sspon.08G0007600_2B	Sspon.01G0001910_3C	0.132557	S.off_newGene_4284	Sspon.08G0018500_2C	0.152461
						Sspon.08G0007600_2B	Sspon.08G0020230_1B	0.109666	S.off_newGene_4284	Sspon.01G0020190_2B	0.228608
						Sspon.08G0007600_2B	Sspon.01G0002430_1A	0.190052	S.off_newGene_4284	S.off_newGene_54290	0.14497
						Sspon.02G0013870_2P	Sspon.03G0014600_1A	0.17988	S.off_newGene_4284	S.off_newGene_101763	0.121568
						Sspon.02G0013870_2P	Sspon.01G0043840_3D	0.152451	S.off_newGene_4284	Sspon.07G0003580_2B	0.111153
						Sspon.02G0013870_2P	Sspon.07G0019720_2B	0.145796	S.off_newGene_4284	Sspon.02G0046640_2D	0.155017
						Sspon.02G0013870_2P	Sspon.05G0009420_1A	0.147761	S.off_newGene_4284	Sspon.05G0007140_2B	0.209798
						Sspon.02G0013870_2P	Sspon.06G0014380_4D	0.205192	S.off_newGene_4284	Sspon.03G0026850_1B	0.149706
						Sspon.02G0013870_2P	Sspon.01G0013510_2D	0.203676	S.off_newGene_4284	Sspon.01G0008870_2B	0.152561
						Sspon.02G0013870_2P	Sspon.01G0001310_1P	0.203537	S.off_newGene_4284	Sspon.02G0017670_1A	0.190178
						Sspon.02G0013870_2P	Sspon.04G0027680_1B	0.117202	S.off_newGene_4284	S.off_newGene_82708	0.133391
						Sspon.02G0013870_2P	Sspon.02G0013870_1T	0.232051	S.off_newGene_4284	Sspon.08G0018500_3D	0.158356
						Sspon.02G0013870_2P	Sspon.05G0018640_1A	0.103468	S.off_newGene_4284	S.off_newGene_94313	0.19719
						Sspon.02G0013870_2P	Sspon.01G0001310_4D	0.164256	S.off_newGene_4284	Sspon.01G0008860_1P	0.193577
						Sspon.02G0013870_2P	Sspon.05G0004760_1A	0.183298	S.off_newGene_4284	S.off_newGene_20690	0.170467
						Sspon.02G0013870_2P	S.off_newGene_89185	0.205158	S.off_newGene_4284	Sspon.01G0055390_1C	0.217072
						Sspon.02G0013870_2P	Sspon.06G0014380_2B	0.116067	S.off_newGene_4284	S.off_newGene_63429	0.108896
						Sspon.02G0013870_2P	Sspon.07G0019720_4D	0.132279	S.off_newGene_4284	Sspon.07G0003580_1P	0.103497
						Sspon.02G0013870_2P	Sspon.02G0030770_2D	0.15039	S.off_newGene_4284	Sspon.07G0003580_1A	0.122421
						Sspon.02G0013870_2P	Sspon.05G0001500_1A	0.212558	S.off_newGene_4284	Sspon.06G0017950_1A	0.103806
						Sspon.02G0013870_2P	S.off_newGene_98490	0.103352	S.off_newGene_4284	S.off_newGene_14706	0.126239
						Sspon.02G0013870_2P	Sspon.05G0025260_2C	0.157783	S.off_newGene_4284	Sspon.07G0004060_1A	0.151678
						Sspon.02G0013870_2P	S.off_newGene_84523	0.16772	S.off_newGene_4284	Sspon.03G0040280_1C	0.102933
						Sspon.02G0013870_2P	Sspon.01G0001310_2P	0.236302	S.off_newGene_4284	Sspon.04G0002070_1A	0.12105
						Sspon.06G0007260_1A	S.off_newGene_103308	0.126165	S.off_newGene_4284	Sspon.06G0010290_1T	0.113494
						Sspon.06G0007260_1A	Sspon.03G0014600_1A	0.125987	S.off_newGene_4284	Sspon.06G0010290_1A	0.132511
						Sspon.06G0007260_1A	Sspon.01G0043840_3D	0.219968	S.off_newGene_4284	Sspon.04G0037110_1D	0.233472
						Sspon.06G0007260_1A	S.off_newGene_4546	0.105907	S.off_newGene_4284	Sspon.06G0017930_2B	0.124612
						Sspon.06G0007260_1A	Sspon.08G0027970_1D	0.127208	S.off_newGene_4284	Sspon.04G0011910_2D	0.14111
						Sspon.06G0007260_1A	Sspon.02G0022060_3C	0.151619	S.off_newGene_4284	Sspon.04G0002100_1A	0.183052
						Sspon.06G0007260_1A	Sspon.04G0004780_4D	0.177419	S.off_newGene_4284	Sspon.02G0016570_1T	0.157876
						Sspon.06G0007260_1A	Sspon.08G0017180_2C	0.102483	S.off_newGene_4284	Sspon.05G0006310_3C	0.171407
						Sspon.06G0007260_1A	Sspon.01G0001940_3D	0.132794	S.off_newGene_4284	Sspon.02G0017670_3D	0.177688
						Sspon.06G0007260_1A	Sspon.04G0014820_1A	0.101137	S.off_newGene_4284	Sspon.01G0009790_4D	0.209969
						Sspon.06G0007260_1A	Sspon.04G0014820_1P	0.149939	S.off_newGene_4284	S.off_newGene_100028	0.14547
						Sspon.06G0007260_1A	Sspon.04G0025030_1B	0.168117	S.off_newGene_4284	Sspon.06G0017930_3D	0.160509
						Sspon.06G0007260_1A	S.off_newGene_74985	0.179416	S.off_newGene_4284	Sspon.02G0024690_2B	0.16072
						Sspon.06G0007260_1A	Sspon.03G0012790_3C	0.153494	S.off_newGene_4284	S.off_newGene_16161	0.114837
						Sspon.06G0007260_1A	Sspon.06G0014380_1T	0.122188	S.off_newGene_4284	Sspon.02G0017670_2C	0.153795
						Sspon.06G0007260_1A	Sspon.05G0001500_2D	0.203621	S.off_newGene_4284	Sspon.08G0007590_2P	0.220812
						Sspon.06G0007260_1A	Sspon.02G0006170_2B	0.164049	S.off_newGene_4284	S.off_newGene_15359	0.111548
						Sspon.06G0007260_1A	Sspon.05G0009420_1A	0.144523	S.off_newGene_4284	Sspon.04G0002100_2B	0.145245
						Sspon.06G0007260_1A	Sspon.06G0014380_4D	0.146921	S.off_newGene_4284	Sspon.06G0001170_2B	0.123191
						Sspon.06G0007260_1A	Sspon.04G0004780_2B	0.217451	S.off_newGene_4284	Sspon.06G0014340_3D	0.150806
						Sspon.06G0007260_1A	Sspon.06G0001470_4D	0.134204	Sspon.04G0014020_2C	Sspon.07G0006270_4D	0.119685
						Sspon.06G0007260_1A	Sspon.01G0013510_2D	0.139389	Sspon.04G0014020_2C	S.off_newGene_97569	0.10694
						Sspon.06G0007260_1A	Sspon.01G0001310_1P	0.106693	Sspon.04G0014020_2C	Sspon.02G0017670_1T	0.111169
						Sspon.06G0007260_1A	Sspon.04G0027680_1B	0.149009	Sspon.04G0014020_2C	S.off_newGene_45043	0.111402
						Sspon.06G0007260_1A	Sspon.02G0014800_1A	0.131257	Sspon.04G0014020_2C	Sspon.01G0013780_4D	0.103653
						Sspon.06G0007260_1A	Sspon.06G0018760_1A	0.117958	Sspon.04G0014020_2C	Sspon.02G0022820_1T	0.133475
						Sspon.06G0007260_1A	Sspon.04G0004780_1A	0.118161	Sspon.04G0014020_2C	S.off_newGene_80511	0.144791
						Sspon.06G0007260_1A	Sspon.06G0014380_2B	0.128487	Sspon.04G0014020_2C	Sspon.01G0013780_3C	0.121174
						Sspon.06G0007260_1A	Sspon.08G0006750_2C	0.102789	Sspon.04G0014020_2C	Sspon.02G0022820_2B	0.137982
						Sspon.06G0007260_1A	Sspon.04G0009680_2C	0.143033	Sspon.04G0014020_2C	Sspon.06G0030920_2D	0.107845
						Sspon.06G0007260_1A	Sspon.02G0030770_2D	0.14883	Sspon.04G0014020_2C	Sspon.03G0016710_3D	0.108671
						Sspon.06G0007260_1A	S.off_newGene_93918	0.107081	Sspon.04G0014020_2C	Sspon.01G0003130_3C	0.101884
						Sspon.06G0007260_1A	S.off_newGene_93755	0.141116	Sspon.04G0014020_2C	Sspon.06G0010290_1P	0.121873
						Sspon.06G0007260_1A	Sspon.05G0001500_1A	0.132501	Sspon.04G0014020_2C	Sspon.01G0036150_1B	0.103345
						Sspon.06G0007260_1A	Sspon.02G0022060_1A	0.156572	Sspon.04G0014020_2C	Sspon.04G0009770_1A	0.116091
						Sspon.06G0007260_1A	Sspon.06G0007260_3D	0.201458	Sspon.04G0014020_2C	S.off_newGene_88035	0.129301
						Sspon.06G0007260_1A	S.off_newGene_98490	0.201632	Sspon.04G0014020_2C	S.off_newGene_55293	0.141341
						Sspon.06G0007260_1A	Sspon.01G0047860_1B	0.191691	Sspon.04G0014020_2C	S.off_newGene_88034	0.115532
						Sspon.06G0007260_1A	Sspon.01G0001910_3C	0.105453	Sspon.04G0014020_2C	Sspon.07G0006270_3C	0.121228
						Sspon.06G0007260_1A	S.off_newGene_84523	0.148377	Sspon.04G0014020_2C	Sspon.01G0015610_3C	0.113405
						Sspon.06G0007260_1A	Sspon.01G0016810_3D	0.124661	Sspon.04G0014020_2C	Sspon.03G0007050_1P	0.10541
						Sspon.06G0007260_1A	Sspon.02G0022060_2B	0.152983	Sspon.04G0014020_2C	Sspon.01G0024740_1A	0.159438
						Sspon.06G0007260_1A	Sspon.01G0013510_1A	0.149849	Sspon.08G0003070_1A	Sspon.05G0017050_2C	0.186223
						Sspon.06G0007260_1A	Sspon.01G0002430_1A	0.189617	Sspon.08G0003070_1A	Sspon.02G0025640_1P	0.182076
						Sspon.06G0007260_1A	Sspon.01G0001310_2P	0.10504	Sspon.08G0003070_1A	Sspon.07G0006270_4D	0.111722
						Sspon.06G0007260_1A	Sspon.01G0052550_1C	0.207243	Sspon.08G0003070_1A	Sspon.05G0010450_1T	0.139378
						S.off_newGene_103308	Sspon.03G0014600_1A	0.147938	Sspon.08G0003070_1A	S.off_newGene_54290	0.118701
						S.off_newGene_103308	Sspon.01G0043840_3D	0.223774	Sspon.08G0003070_1A	S.off_newGene_101763	0.100368
						S.off_newGene_103308	Sspon.08G0009790_1A	0.204074	Sspon.08G0003070_1A	Sspon.05G0010450_2T	0.160275
						S.off_newGene_103308	S.off_newGene_4546	0.228564	Sspon.08G0003070_1A	Sspon.08G0000100_3C	0.108011
						S.off_newGene_103308	Sspon.08G0000910_1A	0.143949	Sspon.08G0003070_1A	Sspon.08G0018500_3D	0.117171
						S.off_newGene_103308	Sspon.08G0027970_1D	0.17161	Sspon.08G0003070_1A	Sspon.05G0003070_1A	0.146734
						S.off_newGene_103308	Sspon.01G0040000_2C	0.126785	Sspon.08G0003070_1A	Sspon.05G0010450_4D	0.173329
						S.off_newGene_103308	Sspon.01G0047860_2D	0.170951	Sspon.08G0003070_1A	Sspon.01G0013780_4D	0.105262
						S.off_newGene_103308	Sspon.04G0004780_4D	0.244251	Sspon.08G0003070_1A	S.off_newGene_63429	0.106033
						S.off_newGene_103308	S.off_newGene_90038	0.2622	Sspon.08G0003070_1A	Sspon.07G0004060_4D	0.168688
						S.off_newGene_103308	Sspon.08G0017180_2C	0.259941	Sspon.08G0003070_1A	Sspon.06G0017950_1A	0.126826
						S.off_newGene_103308	Sspon.01G0001940_3D	0.254043	Sspon.08G0003070_1A	S.off_newGene_14706	0.100146
						S.off_newGene_103308	Sspon.04G0014820_1A	0.237202	Sspon.08G0003070_1A	Sspon.05G0017040_1A	0.151491
						S.off_newGene_103308	Sspon.04G0014820_1P	0.262618	Sspon.08G0003070_1A	Sspon.07G0004060_1A	0.127488
						S.off_newGene_103308	Sspon.04G0025030_1B	0.203689	Sspon.08G0003070_1A	Sspon.01G0003130_3C	0.134154
						S.off_newGene_103308	S.off_newGene_66850	0.153874	Sspon.08G0003070_1A	Sspon.03G0040280_1C	0.153146
						S.off_newGene_103308	S.off_newGene_74985	0.261131	Sspon.08G0003070_1A	Sspon.04G0002070_1A	0.119572
						S.off_newGene_103308	Sspon.03G0012790_3C	0.158709	Sspon.08G0003070_1A	Sspon.06G0010290_1P	0.131798
						S.off_newGene_103308	Sspon.05G0011360_2B	0.122553	Sspon.08G0003070_1A	Sspon.01G0036150_2D	0.106092
						S.off_newGene_103308	Sspon.06G0014380_1T	0.223919	Sspon.08G0003070_1A	Sspon.08G0003070_3C	0.230428
						S.off_newGene_103308	Sspon.05G0005280_1A	0.105288	Sspon.08G0003070_1A	Sspon.06G0017930_2B	0.124827
						S.off_newGene_103308	Sspon.05G0001500_2D	0.194607	Sspon.08G0003070_1A	S.off_newGene_25715	0.165828
						S.off_newGene_103308	Sspon.02G0006170_2B	0.193106	Sspon.08G0003070_1A	S.off_newGene_38664	0.175422
						S.off_newGene_103308	Sspon.01G0027900_1A	0.146693	Sspon.08G0003070_1A	Sspon.08G0006750_1A	0.177347
						S.off_newGene_103308	Sspon.07G0019720_2B	0.103263	Sspon.08G0003070_1A	Sspon.05G0010450_2B	0.149448
						S.off_newGene_103308	Sspon.05G0009420_1A	0.146735	Sspon.08G0003070_1A	Sspon.05G0003070_4D	0.175324
						S.off_newGene_103308	Sspon.06G0014380_4D	0.184312	Sspon.08G0003070_1A	Sspon.05G0019370_2B	0.218387
						S.off_newGene_103308	Sspon.04G0004780_2B	0.255016	Sspon.08G0003070_1A	Sspon.08G0003070_4D	0.214825
						S.off_newGene_103308	Sspon.06G0001470_4D	0.197546	Sspon.08G0003070_1A	Sspon.07G0006270_3C	0.108258
						S.off_newGene_103308	S.off_newGene_60517	0.129154	Sspon.08G0003070_1A	S.off_newGene_16161	0.160879
						S.off_newGene_103308	Sspon.01G0027900_2C	0.14414	Sspon.08G0003070_1A	Sspon.05G0019370_3D	0.231657
						S.off_newGene_103308	Sspon.01G0013510_2D	0.191136	Sspon.08G0003070_1A	S.off_newGene_15359	0.152228
						S.off_newGene_103308	Sspon.01G0001310_1P	0.172123	Sspon.08G0003070_1A	Sspon.04G0002100_2B	0.117433
						S.off_newGene_103308	Sspon.01G0045750_2C	0.113865	Sspon.08G0003070_1A	Sspon.06G0001170_2B	0.142435
						S.off_newGene_103308	Sspon.01G0045750_1B	0.120321	Sspon.01G0009790_1A	Sspon.01G0020190_2B	0.103726
						S.off_newGene_103308	Sspon.04G0027680_1B	0.222534	Sspon.01G0009790_1A	S.off_newGene_54290	0.111716
						S.off_newGene_103308	Sspon.02G0014800_1A	0.186024	Sspon.01G0009790_1A	S.off_newGene_101763	0.120851
						S.off_newGene_103308	Sspon.05G0018640_1A	0.225613	Sspon.01G0009790_1A	Sspon.05G0007140_2B	0.146008
						S.off_newGene_103308	Sspon.07G0026860_2C	0.11793	Sspon.01G0009790_1A	Sspon.02G0017670_1A	0.122981
						S.off_newGene_103308	Sspon.04G0032470_2D	0.258779	Sspon.01G0009790_1A	S.off_newGene_99030	0.100105
						S.off_newGene_103308	Sspon.06G0018760_1A	0.250355	Sspon.01G0009790_1A	Sspon.08G0018500_3D	0.112948
						S.off_newGene_103308	Sspon.05G0004760_1A	0.12308	Sspon.01G0009790_1A	S.off_newGene_20690	0.116646
						S.off_newGene_103308	Sspon.08G0002580_2T	0.153069	Sspon.01G0009790_1A	Sspon.01G0055390_1C	0.135146
						S.off_newGene_103308	Sspon.04G0011370_2D	0.131139	Sspon.01G0009790_1A	Sspon.04G0002070_1A	0.106101
						S.off_newGene_103308	Sspon.04G0004780_1A	0.207924	Sspon.01G0009790_1A	Sspon.05G0006310_3C	0.105661
						S.off_newGene_103308	Sspon.06G0014380_2B	0.222597	Sspon.01G0009790_1A	Sspon.02G0017670_2C	0.131662
						S.off_newGene_103308	Sspon.08G0006750_2C	0.248306	Sspon.01G0009790_1A	S.off_newGene_15359	0.117527
						S.off_newGene_103308	Sspon.04G0009680_2C	0.123041	Sspon.01G0009790_1A	Sspon.04G0002100_2B	0.14996
						S.off_newGene_103308	Sspon.02G0030770_2D	0.110658	Sspon.05G0017050_2C	Sspon.02G0025640_1P	0.193721
						S.off_newGene_103308	S.off_newGene_93918	0.17418	Sspon.05G0017050_2C	Sspon.07G0006270_4D	0.123597
						S.off_newGene_103308	Sspon.01G0040380_2C	0.147295	Sspon.05G0017050_2C	Sspon.05G0010450_1T	0.181055
						S.off_newGene_103308	Sspon.08G0002580_3C	0.101723	Sspon.05G0017050_2C	Sspon.05G0010450_2T	0.183911
						S.off_newGene_103308	Sspon.01G0040000_1B	0.102442	Sspon.05G0017050_2C	Sspon.08G0000100_3C	0.106764
						S.off_newGene_103308	S.off_newGene_93755	0.211256	Sspon.05G0017050_2C	Sspon.05G0003070_1A	0.170806
						S.off_newGene_103308	Sspon.01G0001390_3C	0.124489	Sspon.05G0017050_2C	Sspon.05G0010450_4D	0.184268
						S.off_newGene_103308	Sspon.01G0001910_4D	0.187253	Sspon.05G0017050_2C	S.off_newGene_83158	0.110105
						S.off_newGene_103308	Sspon.08G0017180_1P	0.220074	Sspon.05G0017050_2C	Sspon.07G0004060_4D	0.146784
						S.off_newGene_103308	Sspon.05G0001500_1A	0.108506	Sspon.05G0017050_2C	Sspon.05G0017040_1A	0.173129
						S.off_newGene_103308	Sspon.08G0006750_1P	0.271143	Sspon.05G0017050_2C	Sspon.01G0003130_3C	0.15794
						S.off_newGene_103308	Sspon.02G0022060_1A	0.106257	Sspon.05G0017050_2C	Sspon.06G0010290_1P	0.136927
						S.off_newGene_103308	Sspon.02G0020250_1A	0.153118	Sspon.05G0017050_2C	Sspon.01G0036150_2D	0.118031
						S.off_newGene_103308	Sspon.06G0007260_3D	0.189213	Sspon.05G0017050_2C	Sspon.08G0003070_3C	0.176672
						S.off_newGene_103308	S.off_newGene_98490	0.119766	Sspon.05G0017050_2C	Sspon.06G0017930_2B	0.117258
						S.off_newGene_103308	Sspon.01G0047860_1B	0.199964	Sspon.05G0017050_2C	S.off_newGene_25715	0.147312
						S.off_newGene_103308	S.off_newGene_41548	0.108738	Sspon.05G0017050_2C	Sspon.01G0036150_1B	0.10107
						S.off_newGene_103308	Sspon.01G0001910_3C	0.280284	Sspon.05G0017050_2C	Sspon.04G0009770_1A	0.109549
						S.off_newGene_103308	S.off_newGene_84523	0.151065	Sspon.05G0017050_2C	S.off_newGene_38664	0.118859
						S.off_newGene_103308	Sspon.01G0016810_3D	0.203247	Sspon.05G0017050_2C	Sspon.08G0006750_1A	0.129213
						S.off_newGene_103308	Sspon.08G0020230_1B	0.242237	Sspon.05G0017050_2C	Sspon.05G0010450_2B	0.156852
						S.off_newGene_103308	Sspon.01G0002430_1A	0.274658	Sspon.05G0017050_2C	Sspon.05G0003070_4D	0.208848
						S.off_newGene_103308	Sspon.08G0020220_1B	0.189295	Sspon.05G0017050_2C	Sspon.05G0019370_2B	0.154903
						S.off_newGene_103308	Sspon.03G0018820_1A	0.151881	Sspon.05G0017050_2C	Sspon.08G0003070_4D	0.166986
						S.off_newGene_103308	Sspon.01G0052550_1C	0.166011	Sspon.05G0017050_2C	Sspon.07G0006270_3C	0.118388
						Sspon.03G0014600_1A	Sspon.01G0043840_3D	0.22574	Sspon.05G0017050_2C	S.off_newGene_16161	0.127558
						Sspon.03G0014600_1A	S.off_newGene_4546	0.130181	Sspon.05G0017050_2C	Sspon.05G0019370_3D	0.217997
						Sspon.03G0014600_1A	Sspon.04G0004780_4D	0.154763	Sspon.08G0018500_2C	Sspon.07G0006270_4D	0.114819
						Sspon.03G0014600_1A	S.off_newGene_90038	0.113203	Sspon.08G0018500_2C	Sspon.01G0020190_2B	0.122697
						Sspon.03G0014600_1A	Sspon.04G0014820_1A	0.152643	Sspon.08G0018500_2C	S.off_newGene_101763	0.132334
						Sspon.03G0014600_1A	Sspon.04G0014820_1P	0.179146	Sspon.08G0018500_2C	Sspon.02G0046640_2D	0.107638
						Sspon.03G0014600_1A	S.off_newGene_66850	0.101914	Sspon.08G0018500_2C	Sspon.05G0007140_2B	0.151722
						Sspon.03G0014600_1A	S.off_newGene_74985	0.160986	Sspon.08G0018500_2C	Sspon.02G0017670_1T	0.11255
						Sspon.03G0014600_1A	Sspon.05G0001500_2D	0.107166	Sspon.08G0018500_2C	Sspon.02G0017670_1A	0.168722
						Sspon.03G0014600_1A	Sspon.02G0006170_2B	0.143768	Sspon.08G0018500_2C	S.off_newGene_99030	0.111819
						Sspon.03G0014600_1A	Sspon.07G0019720_2B	0.14148	Sspon.08G0018500_2C	Sspon.08G0018500_3D	0.157324
						Sspon.03G0014600_1A	Sspon.05G0009420_1A	0.165132	Sspon.08G0018500_2C	S.off_newGene_94313	0.129974
						Sspon.03G0014600_1A	Sspon.06G0014380_4D	0.202142	Sspon.08G0018500_2C	Sspon.01G0008860_1P	0.145896
						Sspon.03G0014600_1A	Sspon.04G0004780_2B	0.167578	Sspon.08G0018500_2C	S.off_newGene_20690	0.166529
						Sspon.03G0014600_1A	Sspon.01G0013510_2D	0.203557	Sspon.08G0018500_2C	Sspon.01G0055390_1C	0.162571
						Sspon.03G0014600_1A	Sspon.01G0001310_1P	0.179633	Sspon.08G0018500_2C	Sspon.07G0004060_4D	0.153035
						Sspon.03G0014600_1A	Sspon.04G0027680_1B	0.187408	Sspon.08G0018500_2C	S.off_newGene_14706	0.100053
						Sspon.03G0014600_1A	Sspon.02G0013870_1T	0.17902	Sspon.08G0018500_2C	Sspon.06G0030920_2D	0.10888
						Sspon.03G0014600_1A	Sspon.05G0018640_1A	0.128229	Sspon.08G0018500_2C	Sspon.07G0004060_1A	0.134733
						Sspon.03G0014600_1A	Sspon.01G0001310_4D	0.127106	Sspon.08G0018500_2C	Sspon.06G0010290_1T	0.104513
						Sspon.03G0014600_1A	Sspon.06G0018760_1A	0.115896	Sspon.08G0018500_2C	Sspon.06G0010290_1P	0.139705
						Sspon.03G0014600_1A	Sspon.05G0004760_1A	0.180827	Sspon.08G0018500_2C	Sspon.04G0037110_1D	0.137496
						Sspon.03G0014600_1A	S.off_newGene_89185	0.165367	Sspon.08G0018500_2C	Sspon.01G0036150_2D	0.103732
						Sspon.03G0014600_1A	Sspon.04G0004780_1A	0.112108	Sspon.08G0018500_2C	Sspon.06G0017930_2B	0.137894
						Sspon.03G0014600_1A	Sspon.06G0014380_2B	0.140568	Sspon.08G0018500_2C	Sspon.04G0011910_2D	0.10967
						Sspon.03G0014600_1A	Sspon.04G0009680_2C	0.108136	Sspon.08G0018500_2C	Sspon.02G0016570_1T	0.157846
						Sspon.03G0014600_1A	Sspon.07G0019720_4D	0.124891	Sspon.08G0018500_2C	Sspon.02G0017670_3D	0.152064
						Sspon.03G0014600_1A	Sspon.02G0030770_2D	0.173447	Sspon.08G0018500_2C	Sspon.01G0009790_4D	0.113427
						Sspon.03G0014600_1A	S.off_newGene_93755	0.102533	Sspon.08G0018500_2C	S.off_newGene_100028	0.118016
						Sspon.03G0014600_1A	Sspon.05G0001500_1A	0.213092	Sspon.08G0018500_2C	Sspon.08G0003070_4D	0.101183
						Sspon.03G0014600_1A	Sspon.06G0007260_3D	0.134818	Sspon.08G0018500_2C	Sspon.07G0006270_3C	0.114811
						Sspon.03G0014600_1A	S.off_newGene_98490	0.15644	Sspon.08G0018500_2C	Sspon.02G0017670_2C	0.173184
						Sspon.03G0014600_1A	Sspon.05G0025260_2C	0.136646	Sspon.08G0018500_2C	Sspon.08G0007590_2P	0.150147
						Sspon.03G0014600_1A	Sspon.01G0047860_1B	0.120437	Sspon.08G0018500_2C	S.off_newGene_15359	0.102398
						Sspon.03G0014600_1A	Sspon.01G0001910_3C	0.120582	Sspon.08G0018500_2C	Sspon.04G0002100_2B	0.109946
						Sspon.03G0014600_1A	S.off_newGene_84523	0.183375	Sspon.08G0018500_2C	Sspon.06G0014340_3D	0.129729
						Sspon.03G0014600_1A	Sspon.01G0013510_1A	0.117291	Sspon.02G0025640_1P	Sspon.05G0010450_1T	0.11696
						Sspon.03G0014600_1A	Sspon.01G0002430_1A	0.144461	Sspon.02G0025640_1P	Sspon.05G0010450_2T	0.151755
						Sspon.03G0014600_1A	Sspon.01G0001310_2P	0.184098	Sspon.02G0025640_1P	Sspon.05G0003070_1A	0.148297
						Sspon.03G0014600_1A	Sspon.01G0052550_1C	0.114471	Sspon.02G0025640_1P	Sspon.05G0010450_4D	0.16303
						Sspon.01G0043840_3D	Sspon.08G0009790_1A	0.127114	Sspon.02G0025640_1P	Sspon.07G0004060_4D	0.127545
						Sspon.01G0043840_3D	S.off_newGene_4546	0.232259	Sspon.02G0025640_1P	Sspon.05G0017040_1A	0.11136
						Sspon.01G0043840_3D	Sspon.08G0000910_1A	0.14026	Sspon.02G0025640_1P	Sspon.01G0036150_2D	0.100381
						Sspon.01G0043840_3D	Sspon.08G0027970_1D	0.160473	Sspon.02G0025640_1P	Sspon.08G0003070_3C	0.193393
						Sspon.01G0043840_3D	Sspon.01G0047860_2D	0.168959	Sspon.02G0025640_1P	Sspon.05G0010450_2B	0.125589
						Sspon.01G0043840_3D	Sspon.02G0022060_3C	0.142609	Sspon.02G0025640_1P	Sspon.05G0003070_4D	0.18343
						Sspon.01G0043840_3D	Sspon.04G0004780_4D	0.264572	Sspon.02G0025640_1P	Sspon.05G0019370_2B	0.124803
						Sspon.01G0043840_3D	S.off_newGene_90038	0.185619	Sspon.02G0025640_1P	Sspon.08G0003070_4D	0.169131
						Sspon.01G0043840_3D	Sspon.08G0017180_2C	0.187545	Sspon.02G0025640_1P	S.off_newGene_16161	0.101049
						Sspon.01G0043840_3D	Sspon.01G0001940_3D	0.233659	Sspon.02G0025640_1P	Sspon.05G0019370_3D	0.176024
						Sspon.01G0043840_3D	Sspon.04G0014820_1A	0.191429	Sspon.07G0006270_4D	Sspon.05G0034130_2D	0.116492
						Sspon.01G0043840_3D	Sspon.04G0014820_1P	0.226446	Sspon.07G0006270_4D	S.off_newGene_101763	0.117618
						Sspon.01G0043840_3D	Sspon.04G0025030_1B	0.216488	Sspon.07G0006270_4D	Sspon.04G0018690_2C	0.126259
						Sspon.01G0043840_3D	S.off_newGene_66850	0.151056	Sspon.07G0006270_4D	Sspon.04G0022970_2C	0.125778
						Sspon.01G0043840_3D	S.off_newGene_74985	0.247364	Sspon.07G0006270_4D	Sspon.08G0000100_3C	0.176149
						Sspon.01G0043840_3D	Sspon.03G0012790_3C	0.177877	Sspon.07G0006270_4D	Sspon.02G0017670_1T	0.167612
						Sspon.01G0043840_3D	Sspon.06G0014380_1T	0.200264	Sspon.07G0006270_4D	S.off_newGene_99030	0.171468
						Sspon.01G0043840_3D	Sspon.05G0005280_1A	0.103115	Sspon.07G0006270_4D	Sspon.05G0003070_1A	0.125694
						Sspon.01G0043840_3D	Sspon.05G0001500_2D	0.204663	Sspon.07G0006270_4D	S.off_newGene_45043	0.101409
						Sspon.01G0043840_3D	Sspon.02G0006170_2B	0.203261	Sspon.07G0006270_4D	Sspon.01G0013780_4D	0.137175
						Sspon.01G0043840_3D	Sspon.01G0027900_1A	0.112518	Sspon.07G0006270_4D	S.off_newGene_80511	0.152604
						Sspon.01G0043840_3D	Sspon.07G0019720_2B	0.132895	Sspon.07G0006270_4D	S.off_newGene_80991	0.186979
						Sspon.01G0043840_3D	Sspon.05G0009420_1A	0.221148	Sspon.07G0006270_4D	Sspon.01G0013780_3C	0.133622
						Sspon.01G0043840_3D	Sspon.06G0014380_4D	0.234835	Sspon.07G0006270_4D	Sspon.07G0004060_4D	0.200844
						Sspon.01G0043840_3D	Sspon.04G0004780_2B	0.262685	Sspon.07G0006270_4D	S.off_newGene_14706	0.123347
						Sspon.01G0043840_3D	Sspon.06G0001470_4D	0.208216	Sspon.07G0006270_4D	Sspon.06G0030920_2D	0.105964
						Sspon.01G0043840_3D	Sspon.01G0027900_2C	0.105526	Sspon.07G0006270_4D	Sspon.03G0016710_3D	0.103478
						Sspon.01G0043840_3D	Sspon.01G0013510_2D	0.234918	Sspon.07G0006270_4D	Sspon.01G0003130_3C	0.134994
						Sspon.01G0043840_3D	Sspon.01G0001310_1P	0.212704	Sspon.07G0006270_4D	Sspon.04G0002070_1A	0.102512
						Sspon.01G0043840_3D	Sspon.04G0027680_1B	0.249452	Sspon.07G0006270_4D	Sspon.06G0010290_1T	0.108773
						Sspon.01G0043840_3D	Sspon.02G0013870_1T	0.138276	Sspon.07G0006270_4D	Sspon.06G0010290_1P	0.176958
						Sspon.01G0043840_3D	Sspon.02G0014800_1A	0.219074	Sspon.07G0006270_4D	Sspon.02G0010590_3C	0.104275
						Sspon.01G0043840_3D	Sspon.05G0018640_1A	0.21573	Sspon.07G0006270_4D	Sspon.01G0036150_2D	0.116637
						Sspon.01G0043840_3D	Sspon.07G0026860_2C	0.130989	Sspon.07G0006270_4D	Sspon.06G0017930_2B	0.100499
						Sspon.01G0043840_3D	Sspon.04G0032470_2D	0.187674	Sspon.07G0006270_4D	Sspon.01G0036150_1B	0.122367
						Sspon.01G0043840_3D	Sspon.01G0001310_4D	0.130325	Sspon.07G0006270_4D	Sspon.04G0009770_1A	0.128251
						Sspon.01G0043840_3D	Sspon.06G0018760_1A	0.242195	Sspon.07G0006270_4D	S.off_newGene_88035	0.122933
						Sspon.01G0043840_3D	Sspon.05G0004760_1A	0.184184	Sspon.07G0006270_4D	S.off_newGene_38419	0.106842
						Sspon.01G0043840_3D	S.off_newGene_89185	0.140919	Sspon.07G0006270_4D	S.off_newGene_38664	0.144339
						Sspon.01G0043840_3D	Sspon.04G0004780_1A	0.232045	Sspon.07G0006270_4D	S.off_newGene_88034	0.129317
						Sspon.01G0043840_3D	Sspon.06G0014380_2B	0.248842	Sspon.07G0006270_4D	Sspon.08G0006750_1A	0.158196
						Sspon.01G0043840_3D	Sspon.08G0006750_2C	0.18761	Sspon.07G0006270_4D	Sspon.08G0021630_2D	0.158566
						Sspon.01G0043840_3D	Sspon.04G0009680_2C	0.188378	Sspon.07G0006270_4D	Sspon.01G0015610_4D	0.110989
						Sspon.01G0043840_3D	Sspon.07G0019720_4D	0.118883	Sspon.07G0006270_4D	Sspon.07G0006270_3C	0.245993
						Sspon.01G0043840_3D	Sspon.02G0030770_2D	0.214686	Sspon.07G0006270_4D	Sspon.01G0015610_3C	0.141666
						Sspon.01G0043840_3D	S.off_newGene_93918	0.186846	Sspon.07G0006270_4D	Sspon.04G0011660_1A	0.141149
						Sspon.01G0043840_3D	Sspon.01G0040380_2C	0.110436	Sspon.07G0006270_4D	Sspon.05G0019370_3D	0.106165
						Sspon.01G0043840_3D	S.off_newGene_93755	0.180357	Sspon.07G0006270_4D	Sspon.02G0017670_2C	0.110577
						Sspon.01G0043840_3D	Sspon.01G0001390_3C	0.125985	Sspon.05G0034130_2D	S.off_newGene_101763	0.158063
						Sspon.01G0043840_3D	S.off_newGene_61251	0.101161	Sspon.05G0034130_2D	Sspon.04G0018690_2C	0.104766
						Sspon.01G0043840_3D	Sspon.01G0001910_4D	0.122248	Sspon.05G0034130_2D	S.off_newGene_98734	0.143557
						Sspon.01G0043840_3D	Sspon.08G0017180_1P	0.16881	Sspon.05G0034130_2D	Sspon.07G0004060_4D	0.113825
						Sspon.01G0043840_3D	Sspon.05G0001500_1A	0.190195	Sspon.05G0034130_2D	Sspon.02G0015830_1A	0.105569
						Sspon.01G0043840_3D	Sspon.08G0006750_1P	0.181187	Sspon.05G0034130_2D	Sspon.04G0002070_1A	0.109566
						Sspon.01G0043840_3D	Sspon.02G0022060_1A	0.163801	Sspon.05G0034130_2D	Sspon.06G0010290_1P	0.150752
						Sspon.01G0043840_3D	Sspon.02G0020250_1A	0.121571	Sspon.05G0034130_2D	Sspon.04G0009770_1A	0.102369
						Sspon.01G0043840_3D	Sspon.06G0007260_3D	0.252657	Sspon.05G0034130_2D	Sspon.07G0006270_3C	0.10374
						Sspon.01G0043840_3D	S.off_newGene_98490	0.229627	Sspon.05G0034130_2D	Sspon.04G0002100_2B	0.106558
						Sspon.01G0043840_3D	Sspon.05G0025260_2C	0.11384	Sspon.05G0010450_1T	Sspon.05G0010450_2T	0.304238
						Sspon.01G0043840_3D	Sspon.01G0047860_1B	0.2598	Sspon.05G0010450_1T	Sspon.05G0003070_1A	0.164831
						Sspon.01G0043840_3D	Sspon.01G0001910_3C	0.214279	Sspon.05G0010450_1T	Sspon.05G0010450_4D	0.288908
						Sspon.01G0043840_3D	S.off_newGene_84523	0.237357	Sspon.05G0010450_1T	Sspon.06G0017950_1A	0.103521
						Sspon.01G0043840_3D	Sspon.01G0016810_3D	0.197734	Sspon.05G0010450_1T	Sspon.05G0017040_1A	0.186868
						Sspon.01G0043840_3D	Sspon.08G0020230_1B	0.169885	Sspon.05G0010450_1T	Sspon.01G0003130_3C	0.100892
						Sspon.01G0043840_3D	Sspon.02G0022060_2B	0.134816	Sspon.05G0010450_1T	Sspon.08G0003070_3C	0.11477
						Sspon.01G0043840_3D	Sspon.01G0013510_1A	0.139204	Sspon.05G0010450_1T	S.off_newGene_25715	0.147658
						Sspon.01G0043840_3D	Sspon.01G0002430_1A	0.245718	Sspon.05G0010450_1T	Sspon.05G0010450_2B	0.137244
						Sspon.01G0043840_3D	Sspon.08G0020220_1B	0.101326	Sspon.05G0010450_1T	Sspon.05G0003070_4D	0.242459
						Sspon.01G0043840_3D	Sspon.01G0001310_2P	0.177845	Sspon.05G0010450_1T	Sspon.08G0003070_4D	0.121203
						Sspon.01G0043840_3D	Sspon.03G0018820_1A	0.146949	Sspon.05G0010450_1T	S.off_newGene_16161	0.136195
						Sspon.01G0043840_3D	Sspon.01G0052550_1C	0.24513	Sspon.05G0010450_1T	Sspon.05G0019370_3D	0.155096
						Sspon.08G0009790_1A	S.off_newGene_4546	0.124076	Sspon.01G0020190_2B	S.off_newGene_101763	0.108619
						Sspon.08G0009790_1A	Sspon.04G0004780_4D	0.160008	Sspon.01G0020190_2B	Sspon.02G0046640_2D	0.116511
						Sspon.08G0009790_1A	S.off_newGene_90038	0.146266	Sspon.01G0020190_2B	Sspon.05G0007140_2B	0.219186
						Sspon.08G0009790_1A	Sspon.08G0017180_2C	0.159918	Sspon.01G0020190_2B	Sspon.03G0026850_1B	0.101871
						Sspon.08G0009790_1A	Sspon.04G0014820_1A	0.15865	Sspon.01G0020190_2B	Sspon.02G0017670_1A	0.152409
						Sspon.08G0009790_1A	Sspon.04G0014820_1P	0.145687	Sspon.01G0020190_2B	S.off_newGene_82708	0.120008
						Sspon.08G0009790_1A	Sspon.04G0025030_1B	0.106065	Sspon.01G0020190_2B	Sspon.08G0018500_3D	0.114346
						Sspon.08G0009790_1A	S.off_newGene_74985	0.194474	Sspon.01G0020190_2B	S.off_newGene_94313	0.17113
						Sspon.08G0009790_1A	Sspon.05G0001500_2D	0.103552	Sspon.01G0020190_2B	Sspon.01G0008860_1P	0.16568
						Sspon.08G0009790_1A	Sspon.06G0014380_4D	0.128111	Sspon.01G0020190_2B	S.off_newGene_20690	0.127812
						Sspon.08G0009790_1A	Sspon.04G0004780_2B	0.144891	Sspon.01G0020190_2B	Sspon.01G0055390_1C	0.236159
						Sspon.08G0009790_1A	Sspon.01G0013510_2D	0.120293	Sspon.01G0020190_2B	Sspon.07G0003580_1A	0.115623
						Sspon.08G0009790_1A	Sspon.01G0001310_1P	0.102662	Sspon.01G0020190_2B	Sspon.07G0004060_1A	0.105619
						Sspon.08G0009790_1A	Sspon.04G0027680_1B	0.112396	Sspon.01G0020190_2B	Sspon.06G0010290_1A	0.100792
						Sspon.08G0009790_1A	Sspon.05G0018640_1A	0.136626	Sspon.01G0020190_2B	Sspon.04G0037110_1D	0.212004
						Sspon.08G0009790_1A	Sspon.04G0032470_2D	0.148528	Sspon.01G0020190_2B	Sspon.06G0017930_2B	0.115085
						Sspon.08G0009790_1A	Sspon.06G0018760_1A	0.122462	Sspon.01G0020190_2B	Sspon.04G0011910_2D	0.11035
						Sspon.08G0009790_1A	Sspon.06G0014380_2B	0.136581	Sspon.01G0020190_2B	Sspon.04G0002100_1A	0.12743
						Sspon.08G0009790_1A	Sspon.08G0006750_2C	0.134767	Sspon.01G0020190_2B	Sspon.02G0016570_1T	0.123372
						Sspon.08G0009790_1A	S.off_newGene_93755	0.106897	Sspon.01G0020190_2B	Sspon.05G0006310_3C	0.124011
						Sspon.08G0009790_1A	Sspon.08G0017180_1P	0.100026	Sspon.01G0020190_2B	Sspon.02G0017670_3D	0.130156
						Sspon.08G0009790_1A	Sspon.08G0006750_1P	0.156601	Sspon.01G0020190_2B	Sspon.01G0009790_4D	0.172108
						Sspon.08G0009790_1A	Sspon.06G0007260_3D	0.103177	Sspon.01G0020190_2B	S.off_newGene_100028	0.137483
						Sspon.08G0009790_1A	Sspon.01G0001910_3C	0.154904	Sspon.01G0020190_2B	Sspon.06G0017930_3D	0.130765
						Sspon.08G0009790_1A	Sspon.08G0020230_1B	0.117508	Sspon.01G0020190_2B	Sspon.02G0024690_2B	0.112698
						Sspon.08G0009790_1A	Sspon.01G0002430_1A	0.178839	Sspon.01G0020190_2B	Sspon.02G0017670_2C	0.125582
						S.off_newGene_4546	Sspon.08G0027970_1D	0.115352	Sspon.01G0020190_2B	Sspon.08G0007590_2P	0.199564
						S.off_newGene_4546	Sspon.01G0047860_2D	0.147806	Sspon.01G0020190_2B	Sspon.04G0002100_2B	0.102406
						S.off_newGene_4546	Sspon.04G0004780_4D	0.227347	Sspon.01G0020190_2B	Sspon.06G0014340_3D	0.124048
						S.off_newGene_4546	S.off_newGene_90038	0.171264	S.off_newGene_54290	S.off_newGene_101763	0.150563
						S.off_newGene_4546	Sspon.08G0017180_2C	0.166142	S.off_newGene_54290	Sspon.05G0007140_2B	0.133347
						S.off_newGene_4546	Sspon.01G0001940_3D	0.158203	S.off_newGene_54290	Sspon.01G0008870_2B	0.111098
						S.off_newGene_4546	Sspon.04G0014820_1A	0.203214	S.off_newGene_54290	Sspon.02G0017670_1A	0.1016
						S.off_newGene_4546	Sspon.04G0014820_1P	0.222011	S.off_newGene_54290	S.off_newGene_99030	0.116341
						S.off_newGene_4546	Sspon.04G0025030_1B	0.149062	S.off_newGene_54290	Sspon.08G0018500_3D	0.118148
						S.off_newGene_4546	S.off_newGene_66850	0.140645	S.off_newGene_54290	S.off_newGene_20690	0.104487
						S.off_newGene_4546	S.off_newGene_74985	0.237838	S.off_newGene_54290	S.off_newGene_98734	0.102669
						S.off_newGene_4546	Sspon.03G0012790_3C	0.119251	S.off_newGene_54290	Sspon.01G0055390_1C	0.11901
						S.off_newGene_4546	Sspon.06G0014380_1T	0.115359	S.off_newGene_54290	Sspon.07G0004060_4D	0.136666
						S.off_newGene_4546	Sspon.05G0001500_2D	0.157765	S.off_newGene_54290	Sspon.03G0040280_1C	0.151374
						S.off_newGene_4546	Sspon.02G0006170_2B	0.171544	S.off_newGene_54290	Sspon.04G0002070_1A	0.140765
						S.off_newGene_4546	Sspon.01G0027900_1A	0.108164	S.off_newGene_54290	Sspon.06G0010290_1T	0.105643
						S.off_newGene_4546	Sspon.07G0019720_2B	0.114959	S.off_newGene_54290	Sspon.06G0010290_1P	0.136383
						S.off_newGene_4546	Sspon.05G0009420_1A	0.137829	S.off_newGene_54290	Sspon.01G0036150_2D	0.100092
						S.off_newGene_4546	Sspon.06G0014380_4D	0.203475	S.off_newGene_54290	Sspon.08G0003070_3C	0.159356
						S.off_newGene_4546	Sspon.04G0004780_2B	0.230313	S.off_newGene_54290	Sspon.06G0017930_2B	0.10814
						S.off_newGene_4546	Sspon.06G0001470_4D	0.113864	S.off_newGene_54290	Sspon.04G0002100_1A	0.125055
						S.off_newGene_4546	Sspon.01G0013510_2D	0.206769	S.off_newGene_54290	Sspon.05G0006310_3C	0.106123
						S.off_newGene_4546	Sspon.01G0001310_1P	0.176692	S.off_newGene_54290	S.off_newGene_38664	0.124444
						S.off_newGene_4546	Sspon.04G0027680_1B	0.189131	S.off_newGene_54290	Sspon.08G0006750_1A	0.10952
						S.off_newGene_4546	Sspon.02G0014800_1A	0.140196	S.off_newGene_54290	Sspon.02G0024690_2B	0.100904
						S.off_newGene_4546	Sspon.05G0018640_1A	0.179357	S.off_newGene_54290	Sspon.08G0003070_4D	0.151294
						S.off_newGene_4546	Sspon.04G0032470_2D	0.17046	S.off_newGene_54290	Sspon.02G0017670_2C	0.120808
						S.off_newGene_4546	Sspon.01G0001310_4D	0.114621	S.off_newGene_54290	S.off_newGene_15359	0.156026
						S.off_newGene_4546	Sspon.06G0018760_1A	0.172473	S.off_newGene_54290	Sspon.04G0002100_2B	0.188246
						S.off_newGene_4546	Sspon.05G0004760_1A	0.127022	S.off_newGene_101763	Sspon.02G0046640_2D	0.104307
						S.off_newGene_4546	Sspon.04G0004780_1A	0.169623	S.off_newGene_101763	Sspon.04G0018690_2C	0.145377
						S.off_newGene_4546	Sspon.06G0014380_2B	0.178647	S.off_newGene_101763	Sspon.05G0007140_2B	0.120139
						S.off_newGene_4546	Sspon.08G0006750_2C	0.13872	S.off_newGene_101763	Sspon.01G0008870_2B	0.134741
						S.off_newGene_4546	Sspon.07G0019720_4D	0.110416	S.off_newGene_101763	Sspon.04G0022970_2C	0.130044
						S.off_newGene_4546	Sspon.02G0030770_2D	0.10641	S.off_newGene_101763	Sspon.08G0000100_3C	0.124244
						S.off_newGene_4546	S.off_newGene_93918	0.108925	S.off_newGene_101763	Sspon.02G0017670_1T	0.130404
						S.off_newGene_4546	S.off_newGene_93755	0.160864	S.off_newGene_101763	Sspon.02G0017670_1A	0.136039
						S.off_newGene_4546	Sspon.01G0001390_3C	0.118227	S.off_newGene_101763	S.off_newGene_99030	0.156997
						S.off_newGene_4546	Sspon.01G0001910_4D	0.121102	S.off_newGene_101763	Sspon.08G0018500_3D	0.117116
						S.off_newGene_4546	Sspon.08G0017180_1P	0.104437	S.off_newGene_101763	S.off_newGene_14719	0.118137
						S.off_newGene_4546	Sspon.05G0001500_1A	0.129688	S.off_newGene_101763	S.off_newGene_94313	0.120592
						S.off_newGene_4546	Sspon.08G0006750_1P	0.162763	S.off_newGene_101763	Sspon.01G0008860_1P	0.135502
						S.off_newGene_4546	Sspon.06G0007260_3D	0.164807	S.off_newGene_101763	S.off_newGene_20690	0.137119
						S.off_newGene_4546	S.off_newGene_98490	0.113195	S.off_newGene_101763	S.off_newGene_45043	0.116178
						S.off_newGene_4546	Sspon.05G0025260_2C	0.101763	S.off_newGene_101763	S.off_newGene_98734	0.15675
						S.off_newGene_4546	Sspon.01G0047860_1B	0.149222	S.off_newGene_101763	Sspon.01G0013780_4D	0.110667
						S.off_newGene_4546	S.off_newGene_41548	0.111837	S.off_newGene_101763	Sspon.01G0055390_1C	0.122494
						S.off_newGene_4546	Sspon.01G0001910_3C	0.189335	S.off_newGene_101763	S.off_newGene_63429	0.112334
						S.off_newGene_4546	S.off_newGene_84523	0.131991	S.off_newGene_101763	S.off_newGene_80511	0.116947
						S.off_newGene_4546	Sspon.01G0016810_3D	0.129035	S.off_newGene_101763	S.off_newGene_83158	0.108404
						S.off_newGene_4546	Sspon.08G0020230_1B	0.117762	S.off_newGene_101763	S.off_newGene_80991	0.136169
						S.off_newGene_4546	Sspon.01G0002430_1A	0.228425	S.off_newGene_101763	S.off_newGene_25383	0.101958
						S.off_newGene_4546	Sspon.08G0020220_1B	0.11743	S.off_newGene_101763	Sspon.07G0004060_4D	0.13453
						S.off_newGene_4546	Sspon.01G0001310_2P	0.114608	S.off_newGene_101763	S.off_newGene_38519	0.116609
						S.off_newGene_4546	Sspon.03G0018820_1A	0.134087	S.off_newGene_101763	S.off_newGene_14706	0.163573
						S.off_newGene_4546	Sspon.01G0052550_1C	0.119832	S.off_newGene_101763	Sspon.06G0030920_2D	0.123443
						Sspon.08G0000910_1A	Sspon.08G0027970_1D	0.139626	S.off_newGene_101763	Sspon.03G0016710_3D	0.101995
						Sspon.08G0000910_1A	Sspon.04G0004780_4D	0.150472	S.off_newGene_101763	Sspon.02G0015830_1A	0.167953
						Sspon.08G0000910_1A	Sspon.08G0017180_2C	0.142816	S.off_newGene_101763	Sspon.03G0040280_1C	0.126008
						Sspon.08G0000910_1A	Sspon.04G0014820_1A	0.122431	S.off_newGene_101763	Sspon.04G0002070_1A	0.151651
						Sspon.08G0000910_1A	Sspon.04G0014820_1P	0.15919	S.off_newGene_101763	Sspon.06G0010290_1T	0.162298
						Sspon.08G0000910_1A	Sspon.04G0025030_1B	0.144587	S.off_newGene_101763	Sspon.06G0010290_1P	0.17204
						Sspon.08G0000910_1A	S.off_newGene_74985	0.158585	S.off_newGene_101763	Sspon.06G0010290_1A	0.152965
						Sspon.08G0000910_1A	Sspon.03G0012790_3C	0.130448	S.off_newGene_101763	Sspon.02G0010590_3C	0.13057
						Sspon.08G0000910_1A	Sspon.05G0001500_2D	0.162932	S.off_newGene_101763	Sspon.01G0036150_2D	0.128546
						Sspon.08G0000910_1A	Sspon.02G0006170_2B	0.149349	S.off_newGene_101763	Sspon.08G0003070_3C	0.102378
						Sspon.08G0000910_1A	Sspon.04G0004780_2B	0.177876	S.off_newGene_101763	Sspon.06G0017930_2B	0.123022
						Sspon.08G0000910_1A	Sspon.06G0001470_4D	0.129425	S.off_newGene_101763	Sspon.04G0011910_2D	0.132705
						Sspon.08G0000910_1A	Sspon.04G0027680_1B	0.132906	S.off_newGene_101763	Sspon.04G0002100_1A	0.133403
						Sspon.08G0000910_1A	Sspon.08G0006750_2C	0.140327	S.off_newGene_101763	Sspon.02G0016570_1T	0.111265
						Sspon.08G0000910_1A	S.off_newGene_93755	0.143159	S.off_newGene_101763	Sspon.01G0036150_1B	0.118312
						Sspon.08G0000910_1A	Sspon.08G0017180_1P	0.121876	S.off_newGene_101763	Sspon.02G0017670_3D	0.114053
						Sspon.08G0000910_1A	Sspon.08G0006750_1P	0.114561	S.off_newGene_101763	Sspon.01G0009790_4D	0.125402
						Sspon.08G0000910_1A	Sspon.06G0007260_3D	0.109784	S.off_newGene_101763	S.off_newGene_100028	0.137115
						Sspon.08G0000910_1A	Sspon.01G0001910_3C	0.143606	S.off_newGene_101763	Sspon.04G0009770_1A	0.114235
						Sspon.08G0000910_1A	Sspon.02G0022060_2B	0.100805	S.off_newGene_101763	S.off_newGene_38419	0.126696
						Sspon.08G0000910_1A	Sspon.01G0002430_1A	0.180741	S.off_newGene_101763	Sspon.01G0007630_3D	0.126613
						Sspon.08G0027970_1D	Sspon.02G0022060_3C	0.128271	S.off_newGene_101763	S.off_newGene_38664	0.126475
						Sspon.08G0027970_1D	Sspon.04G0004780_4D	0.171547	S.off_newGene_101763	S.off_newGene_88034	0.123482
						Sspon.08G0027970_1D	S.off_newGene_90038	0.120444	S.off_newGene_101763	Sspon.08G0006750_1A	0.121719
						Sspon.08G0027970_1D	Sspon.08G0017180_2C	0.242042	S.off_newGene_101763	Sspon.08G0021630_2D	0.103236
						Sspon.08G0027970_1D	Sspon.01G0001940_3D	0.163729	S.off_newGene_101763	Sspon.08G0003070_4D	0.107496
						Sspon.08G0027970_1D	Sspon.04G0014820_1A	0.131022	S.off_newGene_101763	Sspon.07G0006270_3C	0.114422
						Sspon.08G0027970_1D	Sspon.04G0014820_1P	0.193658	S.off_newGene_101763	Sspon.04G0011660_1A	0.109824
						Sspon.08G0027970_1D	Sspon.04G0025030_1B	0.246951	S.off_newGene_101763	Sspon.02G0017670_2C	0.143186
						Sspon.08G0027970_1D	S.off_newGene_66850	0.132066	S.off_newGene_101763	Sspon.08G0007590_2P	0.114643
						Sspon.08G0027970_1D	S.off_newGene_74985	0.163959	S.off_newGene_101763	S.off_newGene_15359	0.116152
						Sspon.08G0027970_1D	Sspon.03G0012790_3C	0.19531	S.off_newGene_101763	Sspon.04G0002100_2B	0.150756
						Sspon.08G0027970_1D	Sspon.05G0011360_2B	0.10525	S.off_newGene_101763	Sspon.06G0014340_3D	0.146013
						Sspon.08G0027970_1D	Sspon.06G0014380_1T	0.254605	Sspon.07G0024840_1B	S.off_newGene_82708	0.106892
						Sspon.08G0027970_1D	Sspon.02G0033110_1B	0.135597	Sspon.07G0024840_1B	Sspon.07G0003580_1A	0.122914
						Sspon.08G0027970_1D	Sspon.05G0005280_1A	0.196799	Sspon.07G0024840_1B	Sspon.07G0024820_1B	0.293654
						Sspon.08G0027970_1D	Sspon.05G0001500_2D	0.25029	Sspon.05G0010450_2T	Sspon.05G0003070_1A	0.166831
						Sspon.08G0027970_1D	Sspon.02G0006170_2B	0.21105	Sspon.05G0010450_2T	Sspon.05G0010450_4D	0.295739
						Sspon.08G0027970_1D	Sspon.01G0027900_1A	0.137829	Sspon.05G0010450_2T	Sspon.06G0017950_1A	0.14243
						Sspon.08G0027970_1D	Sspon.04G0004780_2B	0.230348	Sspon.05G0010450_2T	Sspon.05G0017040_1A	0.224877
						Sspon.08G0027970_1D	Sspon.06G0001470_4D	0.250362	Sspon.05G0010450_2T	Sspon.01G0003130_3C	0.10658
						Sspon.08G0027970_1D	S.off_newGene_60517	0.112562	Sspon.05G0010450_2T	Sspon.08G0003070_3C	0.141967
						Sspon.08G0027970_1D	Sspon.01G0027900_2C	0.195392	Sspon.05G0010450_2T	Sspon.06G0017930_2B	0.100767
						Sspon.08G0027970_1D	Sspon.04G0027680_1B	0.160398	Sspon.05G0010450_2T	S.off_newGene_25715	0.183243
						Sspon.08G0027970_1D	Sspon.02G0014800_1A	0.131875	Sspon.05G0010450_2T	Sspon.05G0010450_2B	0.161794
						Sspon.08G0027970_1D	Sspon.07G0026860_2C	0.120878	Sspon.05G0010450_2T	Sspon.05G0003070_4D	0.236345
						Sspon.08G0027970_1D	Sspon.04G0032470_2D	0.114944	Sspon.05G0010450_2T	Sspon.05G0019370_2B	0.127585
						Sspon.08G0027970_1D	Sspon.06G0018760_1A	0.146142	Sspon.05G0010450_2T	Sspon.08G0003070_4D	0.14711
						Sspon.08G0027970_1D	Sspon.08G0002580_2T	0.141126	Sspon.05G0010450_2T	S.off_newGene_16161	0.15409
						Sspon.08G0027970_1D	Sspon.04G0011370_2D	0.10639	Sspon.05G0010450_2T	Sspon.05G0019370_3D	0.168925
						Sspon.08G0027970_1D	Sspon.06G0014380_2B	0.108867	Sspon.05G0010450_2T	Sspon.06G0001170_2B	0.119526
						Sspon.08G0027970_1D	Sspon.08G0006750_2C	0.268655	S.off_newGene_100155	S.off_newGene_25383	0.147827
						Sspon.08G0027970_1D	Sspon.04G0009680_2C	0.130358	S.off_newGene_100155	Sspon.06G0010290_1P	0.118066
						Sspon.08G0027970_1D	S.off_newGene_93918	0.188584	S.off_newGene_100155	Sspon.04G0012630_3D	0.145499
						Sspon.08G0027970_1D	Sspon.01G0040380_2C	0.183708	S.off_newGene_100155	Sspon.06G0017930_2B	0.106632
						Sspon.08G0027970_1D	Sspon.02G0012300_3C	0.12672	S.off_newGene_100155	Sspon.06G0016290_2B	0.136539
						Sspon.08G0027970_1D	S.off_newGene_93755	0.247544	S.off_newGene_97569	Sspon.02G0022820_2B	0.101678
						Sspon.08G0027970_1D	Sspon.08G0017180_1P	0.287452	S.off_newGene_97569	Sspon.04G0009770_1A	0.101835
						Sspon.08G0027970_1D	Sspon.01G0047030_2C	0.103117	S.off_newGene_97569	Sspon.01G0024740_1A	0.108102
						Sspon.08G0027970_1D	Sspon.08G0006750_1P	0.197012	Sspon.07G0003580_2B	Sspon.05G0007140_2B	0.117527
						Sspon.08G0027970_1D	Sspon.02G0022060_1A	0.150604	Sspon.07G0003580_2B	Sspon.02G0017670_1A	0.107195
						Sspon.08G0027970_1D	Sspon.02G0020250_1A	0.187604	Sspon.07G0003580_2B	S.off_newGene_82708	0.105657
						Sspon.08G0027970_1D	Sspon.06G0007260_3D	0.150885	Sspon.07G0003580_2B	S.off_newGene_20690	0.100252
						Sspon.08G0027970_1D	Sspon.01G0047860_1B	0.141289	Sspon.07G0003580_2B	Sspon.01G0055390_1C	0.123173
						Sspon.08G0027970_1D	Sspon.01G0001910_3C	0.194116	Sspon.07G0003580_2B	Sspon.07G0003580_1A	0.106748
						Sspon.08G0027970_1D	Sspon.01G0016810_3D	0.162182	Sspon.07G0003580_2B	Sspon.02G0017670_2C	0.107517
						Sspon.08G0027970_1D	Sspon.08G0020230_1B	0.241326	Sspon.02G0046640_2D	Sspon.05G0007140_2B	0.154993
						Sspon.08G0027970_1D	Sspon.02G0022060_2B	0.156639	Sspon.02G0046640_2D	Sspon.02G0017670_1A	0.12544
						Sspon.08G0027970_1D	Sspon.01G0002430_1A	0.228625	Sspon.02G0046640_2D	Sspon.08G0018500_3D	0.115403
						Sspon.08G0027970_1D	Sspon.01G0040380_3D	0.149731	Sspon.02G0046640_2D	S.off_newGene_94313	0.137876
						Sspon.08G0027970_1D	Sspon.01G0052550_1C	0.158894	Sspon.02G0046640_2D	Sspon.01G0008860_1P	0.139513
						Sspon.03G0000020_1A	S.off_newGene_66850	0.145205	Sspon.02G0046640_2D	S.off_newGene_20690	0.124237
						Sspon.03G0000020_1A	Sspon.03G0009830_2D	0.173527	Sspon.02G0046640_2D	Sspon.01G0055390_1C	0.149965
						Sspon.03G0000020_1A	Sspon.02G0032190_1P	0.162953	Sspon.02G0046640_2D	Sspon.07G0004060_4D	0.101568
						Sspon.03G0000020_1A	S.off_newGene_82397	0.202561	Sspon.02G0046640_2D	Sspon.06G0010290_1T	0.112064
						Sspon.01G0040000_2C	Sspon.08G0017180_2C	0.144927	Sspon.02G0046640_2D	Sspon.06G0010290_1P	0.110659
						Sspon.01G0040000_2C	Sspon.07G0009150_2B	0.106098	Sspon.02G0046640_2D	Sspon.04G0037110_1D	0.126402
						Sspon.01G0040000_2C	Sspon.04G0014820_1A	0.103992	Sspon.02G0046640_2D	Sspon.06G0017930_2B	0.133172
						Sspon.01G0040000_2C	Sspon.04G0014820_1P	0.118191	Sspon.02G0046640_2D	Sspon.02G0017670_2C	0.127496
						Sspon.01G0040000_2C	Sspon.01G0027900_1A	0.173533	Sspon.02G0046640_2D	Sspon.08G0007590_2P	0.137327
						Sspon.01G0040000_2C	Sspon.04G0004780_2B	0.101884	Sspon.02G0046640_2D	Sspon.04G0002100_2B	0.10482
						Sspon.01G0040000_2C	S.off_newGene_60517	0.217677	Sspon.04G0018690_2C	S.off_newGene_98734	0.133336
						Sspon.01G0040000_2C	Sspon.01G0045750_2C	0.178186	Sspon.04G0018690_2C	S.off_newGene_80511	0.104421
						Sspon.01G0040000_2C	Sspon.01G0045750_1B	0.165608	Sspon.04G0018690_2C	Sspon.05G0010940_4D	0.10779
						Sspon.01G0040000_2C	Sspon.03G0023390_2B	0.101928	Sspon.04G0018690_2C	Sspon.06G0010290_1P	0.159029
						Sspon.01G0040000_2C	S.off_newGene_35590	0.115543	Sspon.04G0018690_2C	Sspon.04G0009770_1A	0.109907
						Sspon.01G0040000_2C	Sspon.08G0002580_2T	0.117051	Sspon.04G0018690_2C	Sspon.07G0006270_3C	0.109877
						Sspon.01G0040000_2C	Sspon.04G0011370_2D	0.182823	Sspon.04G0018690_2C	Sspon.04G0011660_1A	0.10585
						Sspon.01G0040000_2C	Sspon.08G0006750_2C	0.122822	Sspon.05G0007140_2B	Sspon.03G0026850_1B	0.14231
						Sspon.01G0040000_2C	Sspon.01G0040380_2C	0.159765	Sspon.05G0007140_2B	Sspon.01G0008870_2B	0.131154
						Sspon.01G0040000_2C	Sspon.01G0040000_1B	0.197557	Sspon.05G0007140_2B	Sspon.02G0017670_1A	0.185025
						Sspon.01G0040000_2C	S.off_newGene_93755	0.139796	Sspon.05G0007140_2B	S.off_newGene_82708	0.143941
						Sspon.01G0040000_2C	Sspon.08G0017180_1P	0.106667	Sspon.05G0007140_2B	Sspon.08G0018500_3D	0.150599
						Sspon.01G0040000_2C	Sspon.08G0006750_1P	0.138008	Sspon.05G0007140_2B	S.off_newGene_94313	0.192363
						Sspon.01G0040000_2C	Sspon.01G0001910_3C	0.11085	Sspon.05G0007140_2B	Sspon.01G0008860_1P	0.190922
						Sspon.01G0040000_2C	Sspon.08G0020230_1B	0.104357	Sspon.05G0007140_2B	S.off_newGene_20690	0.164965
						Sspon.01G0040000_2C	Sspon.01G0002430_1A	0.116744	Sspon.05G0007140_2B	Sspon.01G0055390_1C	0.209489
						Sspon.01G0047860_2D	Sspon.04G0004780_4D	0.24518	Sspon.05G0007140_2B	S.off_newGene_63429	0.104273
						Sspon.01G0047860_2D	S.off_newGene_90038	0.109689	Sspon.05G0007140_2B	Sspon.07G0003580_1P	0.111226
						Sspon.01G0047860_2D	Sspon.08G0017180_2C	0.1238	Sspon.05G0007140_2B	Sspon.07G0003580_1A	0.130045
						Sspon.01G0047860_2D	Sspon.01G0001940_3D	0.108473	Sspon.05G0007140_2B	Sspon.06G0017950_1A	0.100673
						Sspon.01G0047860_2D	Sspon.04G0014820_1A	0.123151	Sspon.05G0007140_2B	S.off_newGene_14706	0.128274
						Sspon.01G0047860_2D	Sspon.04G0014820_1P	0.123343	Sspon.05G0007140_2B	Sspon.07G0004060_1A	0.143112
						Sspon.01G0047860_2D	Sspon.04G0025030_1B	0.121346	Sspon.05G0007140_2B	Sspon.04G0002070_1A	0.11308
						Sspon.01G0047860_2D	S.off_newGene_74985	0.254285	Sspon.05G0007140_2B	Sspon.06G0010290_1T	0.117123
						Sspon.01G0047860_2D	Sspon.05G0001500_2D	0.122535	Sspon.05G0007140_2B	Sspon.06G0010290_1A	0.137011
						Sspon.01G0047860_2D	Sspon.05G0009420_1A	0.106794	Sspon.05G0007140_2B	Sspon.04G0037110_1D	0.225103
						Sspon.01G0047860_2D	Sspon.06G0014380_4D	0.226658	Sspon.05G0007140_2B	Sspon.02G0010590_3C	0.101904
						Sspon.01G0047860_2D	Sspon.04G0004780_2B	0.185981	Sspon.05G0007140_2B	Sspon.06G0017930_2B	0.128413
						Sspon.01G0047860_2D	Sspon.01G0013510_2D	0.18939	Sspon.05G0007140_2B	Sspon.04G0011910_2D	0.139466
						Sspon.01G0047860_2D	Sspon.01G0001310_1P	0.166983	Sspon.05G0007140_2B	Sspon.04G0002100_1A	0.166107
						Sspon.01G0047860_2D	Sspon.04G0027680_1B	0.129718	Sspon.05G0007140_2B	Sspon.02G0016570_1T	0.148684
						Sspon.01G0047860_2D	Sspon.02G0014800_1A	0.132547	Sspon.05G0007140_2B	Sspon.05G0006310_3C	0.163986
						Sspon.01G0047860_2D	Sspon.05G0018640_1A	0.211922	Sspon.05G0007140_2B	Sspon.02G0017670_3D	0.169556
						Sspon.01G0047860_2D	Sspon.04G0032470_2D	0.118748	Sspon.05G0007140_2B	Sspon.01G0009790_4D	0.196134
						Sspon.01G0047860_2D	Sspon.06G0018760_1A	0.184982	Sspon.05G0007140_2B	S.off_newGene_100028	0.151723
						Sspon.01G0047860_2D	Sspon.04G0004780_1A	0.164461	Sspon.05G0007140_2B	Sspon.01G0007630_3D	0.100029
						Sspon.01G0047860_2D	Sspon.06G0014380_2B	0.213768	Sspon.05G0007140_2B	Sspon.06G0017930_3D	0.167026
						Sspon.01G0047860_2D	Sspon.08G0006750_2C	0.111994	Sspon.05G0007140_2B	Sspon.02G0024690_2B	0.148729
						Sspon.01G0047860_2D	Sspon.08G0006750_1P	0.10977	Sspon.05G0007140_2B	S.off_newGene_16161	0.110448
						Sspon.01G0047860_2D	Sspon.06G0007260_3D	0.161773	Sspon.05G0007140_2B	Sspon.02G0017670_2C	0.148132
						Sspon.01G0047860_2D	Sspon.01G0047860_1B	0.148779	Sspon.05G0007140_2B	Sspon.08G0007590_2P	0.216646
						Sspon.01G0047860_2D	Sspon.01G0001910_3C	0.127974	Sspon.05G0007140_2B	S.off_newGene_15359	0.102463
						Sspon.01G0047860_2D	S.off_newGene_84523	0.110623	Sspon.05G0007140_2B	Sspon.04G0002100_2B	0.134218
						Sspon.01G0047860_2D	Sspon.01G0002430_1A	0.207729	Sspon.05G0007140_2B	Sspon.06G0001170_2B	0.110461
						Sspon.02G0022060_3C	Sspon.04G0004780_4D	0.12246	Sspon.05G0007140_2B	Sspon.06G0014340_3D	0.150229
						Sspon.02G0022060_3C	Sspon.04G0014820_1P	0.103498	Sspon.03G0026850_1B	Sspon.08G0018500_3D	0.102206
						Sspon.02G0022060_3C	Sspon.04G0025030_1B	0.150979	Sspon.03G0026850_1B	S.off_newGene_94313	0.115401
						Sspon.02G0022060_3C	S.off_newGene_74985	0.118498	Sspon.03G0026850_1B	Sspon.01G0055390_1C	0.130155
						Sspon.02G0022060_3C	Sspon.03G0012790_3C	0.156912	Sspon.03G0026850_1B	Sspon.06G0017950_1A	0.122544
						Sspon.02G0022060_3C	Sspon.05G0001500_2D	0.202964	Sspon.03G0026850_1B	Sspon.04G0037110_1D	0.100504
						Sspon.02G0022060_3C	Sspon.02G0006170_2B	0.141815	Sspon.03G0026850_1B	Sspon.08G0003070_3C	0.11654
						Sspon.02G0022060_3C	Sspon.04G0004780_2B	0.170647	Sspon.03G0026850_1B	Sspon.06G0017930_2B	0.12328
						Sspon.02G0022060_3C	Sspon.06G0001470_4D	0.130809	Sspon.03G0026850_1B	S.off_newGene_25715	0.114967
						Sspon.02G0022060_3C	Sspon.04G0027680_1B	0.101835	Sspon.03G0026850_1B	Sspon.06G0017930_3D	0.109828
						Sspon.02G0022060_3C	Sspon.04G0009680_2C	0.138092	Sspon.03G0026850_1B	Sspon.02G0024690_2B	0.13718
						Sspon.02G0022060_3C	S.off_newGene_93755	0.123636	Sspon.03G0026850_1B	Sspon.08G0003070_4D	0.131565
						Sspon.02G0022060_3C	Sspon.02G0022060_1A	0.183658	Sspon.03G0026850_1B	S.off_newGene_16161	0.151808
						Sspon.02G0022060_3C	Sspon.06G0007260_3D	0.142451	Sspon.03G0026850_1B	Sspon.06G0001170_2B	0.116402
						Sspon.02G0022060_3C	S.off_newGene_98490	0.105897	Sspon.01G0008870_2B	Sspon.08G0018500_3D	0.1009
						Sspon.02G0022060_3C	Sspon.01G0047860_1B	0.112779	Sspon.01G0008870_2B	S.off_newGene_98734	0.110883
						Sspon.02G0022060_3C	Sspon.02G0022060_2B	0.20531	Sspon.01G0008870_2B	Sspon.01G0055390_1C	0.124058
						Sspon.02G0022060_3C	Sspon.01G0013510_1A	0.121936	Sspon.01G0008870_2B	Sspon.03G0040280_1C	0.112737
						Sspon.02G0022060_3C	Sspon.01G0002430_1A	0.141089	Sspon.01G0008870_2B	Sspon.04G0002070_1A	0.122705
						Sspon.02G0022060_3C	Sspon.01G0052550_1C	0.140682	Sspon.01G0008870_2B	Sspon.08G0003070_3C	0.115597
						Sspon.04G0018680_2B	Sspon.01G0027900_1A	0.109726	Sspon.01G0008870_2B	Sspon.04G0002100_1A	0.120929
						Sspon.04G0018680_2B	S.off_newGene_60517	0.111343	Sspon.01G0008870_2B	Sspon.08G0003070_4D	0.113318
						Sspon.04G0018680_2B	Sspon.07G0021660_1B	0.133438	Sspon.01G0008870_2B	Sspon.02G0017670_2C	0.106763
						Sspon.04G0004780_4D	S.off_newGene_90038	0.183775	Sspon.01G0008870_2B	S.off_newGene_15359	0.126894
						Sspon.04G0004780_4D	Sspon.08G0017180_2C	0.226886	Sspon.01G0008870_2B	Sspon.04G0002100_2B	0.153477
						Sspon.04G0004780_4D	Sspon.01G0001940_3D	0.269827	Sspon.04G0022970_2C	S.off_newGene_98734	0.116083
						Sspon.04G0004780_4D	Sspon.04G0014820_1A	0.187896	Sspon.04G0022970_2C	S.off_newGene_80511	0.110275
						Sspon.04G0004780_4D	Sspon.04G0014820_1P	0.232087	Sspon.04G0022970_2C	Sspon.07G0004060_4D	0.105587
						Sspon.04G0004780_4D	Sspon.04G0025030_1B	0.237435	Sspon.04G0022970_2C	Sspon.06G0010290_1T	0.110386
						Sspon.04G0004780_4D	S.off_newGene_66850	0.126729	Sspon.04G0022970_2C	Sspon.06G0010290_1P	0.161755
						Sspon.04G0004780_4D	S.off_newGene_74985	0.30092	Sspon.04G0022970_2C	Sspon.01G0036150_2D	0.107368
						Sspon.04G0004780_4D	Sspon.03G0012790_3C	0.170273	Sspon.04G0022970_2C	Sspon.06G0017930_2B	0.105968
						Sspon.04G0004780_4D	Sspon.06G0014380_1T	0.247739	Sspon.04G0022970_2C	Sspon.04G0009770_1A	0.137865
						Sspon.04G0004780_4D	Sspon.05G0005280_1A	0.117883	Sspon.04G0022970_2C	Sspon.01G0015610_4D	0.110575
						Sspon.04G0004780_4D	Sspon.05G0001500_2D	0.244234	Sspon.04G0022970_2C	Sspon.07G0006270_3C	0.109523
						Sspon.04G0004780_4D	Sspon.02G0006170_2B	0.2013	Sspon.04G0022970_2C	Sspon.01G0015610_3C	0.105474
						Sspon.04G0004780_4D	Sspon.07G0019720_2B	0.105382	Sspon.08G0000100_3C	Sspon.02G0017670_1T	0.11217
						Sspon.04G0004780_4D	Sspon.05G0009420_1A	0.18275	Sspon.08G0000100_3C	S.off_newGene_99030	0.112645
						Sspon.04G0004780_4D	Sspon.06G0014380_4D	0.22726	Sspon.08G0000100_3C	S.off_newGene_80511	0.131923
						Sspon.04G0004780_4D	Sspon.04G0004780_2B	0.304556	Sspon.08G0000100_3C	Sspon.07G0004060_4D	0.154246
						Sspon.04G0004780_4D	Sspon.06G0001470_4D	0.222388	Sspon.08G0000100_3C	Sspon.06G0030920_2D	0.1052
						Sspon.04G0004780_4D	Sspon.01G0027900_2C	0.137166	Sspon.08G0000100_3C	Sspon.06G0010290_1P	0.180877
						Sspon.04G0004780_4D	Sspon.01G0013510_2D	0.215007	Sspon.08G0000100_3C	Sspon.01G0036150_2D	0.141092
						Sspon.04G0004780_4D	Sspon.01G0001310_1P	0.191928	Sspon.08G0000100_3C	Sspon.08G0003070_3C	0.112501
						Sspon.04G0004780_4D	Sspon.04G0027680_1B	0.221356	Sspon.08G0000100_3C	Sspon.06G0017930_2B	0.11272
						Sspon.04G0004780_4D	Sspon.02G0014800_1A	0.260578	Sspon.08G0000100_3C	Sspon.01G0036150_1B	0.131097
						Sspon.04G0004780_4D	Sspon.05G0018640_1A	0.241332	Sspon.08G0000100_3C	Sspon.04G0009770_1A	0.134229
						Sspon.04G0004780_4D	Sspon.07G0026860_2C	0.101569	Sspon.08G0000100_3C	S.off_newGene_38419	0.106997
						Sspon.04G0004780_4D	Sspon.04G0032470_2D	0.199617	Sspon.08G0000100_3C	Sspon.08G0003070_4D	0.108885
						Sspon.04G0004780_4D	Sspon.01G0001310_4D	0.12105	Sspon.08G0000100_3C	Sspon.07G0006270_3C	0.16268
						Sspon.04G0004780_4D	Sspon.06G0018760_1A	0.283158	Sspon.08G0000100_3C	Sspon.04G0011660_1A	0.104101
						Sspon.04G0004780_4D	Sspon.05G0004760_1A	0.146711	Sspon.02G0017670_1T	Sspon.02G0017670_1A	0.118724
						Sspon.04G0004780_4D	Sspon.08G0002580_2T	0.119035	Sspon.02G0017670_1T	S.off_newGene_99030	0.114842
						Sspon.04G0004780_4D	Sspon.04G0004780_1A	0.302824	Sspon.02G0017670_1T	Sspon.01G0008860_1P	0.101471
						Sspon.04G0004780_4D	Sspon.06G0014380_2B	0.269669	Sspon.02G0017670_1T	S.off_newGene_20690	0.135698
						Sspon.04G0004780_4D	Sspon.08G0006750_2C	0.234286	Sspon.02G0017670_1T	S.off_newGene_45043	0.105633
						Sspon.04G0004780_4D	Sspon.04G0009680_2C	0.165409	Sspon.02G0017670_1T	S.off_newGene_80511	0.130484
						Sspon.04G0004780_4D	Sspon.02G0030770_2D	0.14733	Sspon.02G0017670_1T	Sspon.07G0004060_4D	0.15135
						Sspon.04G0004780_4D	S.off_newGene_93918	0.185683	Sspon.02G0017670_1T	S.off_newGene_14706	0.113001
						Sspon.04G0004780_4D	Sspon.01G0040380_2C	0.113992	Sspon.02G0017670_1T	Sspon.06G0030920_2D	0.119213
						Sspon.04G0004780_4D	S.off_newGene_93755	0.200142	Sspon.02G0017670_1T	Sspon.01G0003130_3C	0.102051
						Sspon.04G0004780_4D	Sspon.01G0001390_3C	0.14823	Sspon.02G0017670_1T	Sspon.06G0010290_1T	0.106274
						Sspon.04G0004780_4D	Sspon.01G0001910_4D	0.114598	Sspon.02G0017670_1T	Sspon.06G0010290_1P	0.187196
						Sspon.04G0004780_4D	Sspon.08G0017180_1P	0.2093	Sspon.02G0017670_1T	Sspon.01G0036150_2D	0.119664
						Sspon.04G0004780_4D	Sspon.05G0001500_1A	0.11905	Sspon.02G0017670_1T	Sspon.06G0017930_2B	0.123498
						Sspon.04G0004780_4D	Sspon.08G0006750_1P	0.210414	Sspon.02G0017670_1T	Sspon.04G0011910_2D	0.105791
						Sspon.04G0004780_4D	Sspon.02G0022060_1A	0.160004	Sspon.02G0017670_1T	Sspon.02G0016570_1T	0.103689
						Sspon.04G0004780_4D	Sspon.02G0020250_1A	0.133732	Sspon.02G0017670_1T	Sspon.01G0036150_1B	0.114659
						Sspon.04G0004780_4D	Sspon.06G0007260_3D	0.254457	Sspon.02G0017670_1T	Sspon.02G0017670_3D	0.11878
						Sspon.04G0004780_4D	S.off_newGene_98490	0.17635	Sspon.02G0017670_1T	Sspon.04G0009770_1A	0.128335
						Sspon.04G0004780_4D	Sspon.01G0047860_1B	0.265706	Sspon.02G0017670_1T	S.off_newGene_38664	0.103415
						Sspon.04G0004780_4D	S.off_newGene_41548	0.109043	Sspon.02G0017670_1T	Sspon.08G0006750_1A	0.11145
						Sspon.04G0004780_4D	Sspon.01G0001910_3C	0.225611	Sspon.02G0017670_1T	Sspon.07G0006270_3C	0.157965
						Sspon.04G0004780_4D	S.off_newGene_84523	0.190039	Sspon.02G0017670_1T	Sspon.04G0011660_1A	0.116991
						Sspon.04G0004780_4D	Sspon.01G0016810_3D	0.261171	Sspon.02G0017670_1T	Sspon.02G0017670_2C	0.137173
						Sspon.04G0004780_4D	Sspon.08G0020230_1B	0.232515	Sspon.02G0017670_1A	S.off_newGene_82708	0.120136
						Sspon.04G0004780_4D	Sspon.02G0022060_2B	0.126895	Sspon.02G0017670_1A	Sspon.08G0018500_3D	0.160562
						Sspon.04G0004780_4D	Sspon.01G0002430_1A	0.31043	Sspon.02G0017670_1A	S.off_newGene_94313	0.15716
						Sspon.04G0004780_4D	Sspon.08G0020220_1B	0.121073	Sspon.02G0017670_1A	Sspon.01G0008860_1P	0.180702
						Sspon.04G0004780_4D	Sspon.01G0001310_2P	0.11401	Sspon.02G0017670_1A	S.off_newGene_20690	0.208992
						Sspon.04G0004780_4D	Sspon.03G0018820_1A	0.194862	Sspon.02G0017670_1A	Sspon.01G0055390_1C	0.200975
						Sspon.04G0004780_4D	Sspon.01G0052550_1C	0.226214	Sspon.02G0017670_1A	S.off_newGene_63429	0.100464
						S.off_newGene_90038	Sspon.08G0017180_2C	0.192918	Sspon.02G0017670_1A	Sspon.07G0003580_1A	0.104658
						S.off_newGene_90038	Sspon.01G0001940_3D	0.1562	Sspon.02G0017670_1A	Sspon.07G0004060_4D	0.125596
						S.off_newGene_90038	Sspon.04G0014820_1A	0.243799	Sspon.02G0017670_1A	S.off_newGene_14706	0.105712
						S.off_newGene_90038	Sspon.04G0014820_1P	0.2484	Sspon.02G0017670_1A	Sspon.06G0030920_2D	0.112316
						S.off_newGene_90038	Sspon.04G0025030_1B	0.125969	Sspon.02G0017670_1A	Sspon.07G0004060_1A	0.142469
						S.off_newGene_90038	S.off_newGene_66850	0.155048	Sspon.02G0017670_1A	Sspon.06G0010290_1T	0.108241
						S.off_newGene_90038	S.off_newGene_74985	0.209349	Sspon.02G0017670_1A	Sspon.06G0010290_1P	0.125751
						S.off_newGene_90038	Sspon.03G0012790_3C	0.107147	Sspon.02G0017670_1A	Sspon.04G0037110_1D	0.181948
						S.off_newGene_90038	Sspon.06G0014380_1T	0.121213	Sspon.02G0017670_1A	Sspon.01G0036150_2D	0.101051
						S.off_newGene_90038	Sspon.05G0001500_2D	0.128232	Sspon.02G0017670_1A	Sspon.06G0017930_2B	0.136586
						S.off_newGene_90038	Sspon.02G0006170_2B	0.165173	Sspon.02G0017670_1A	Sspon.04G0011910_2D	0.139926
						S.off_newGene_90038	Sspon.01G0027900_1A	0.134724	Sspon.02G0017670_1A	Sspon.04G0002100_1A	0.123166
						S.off_newGene_90038	Sspon.05G0009420_1A	0.105676	Sspon.02G0017670_1A	Sspon.02G0016570_1T	0.185846
						S.off_newGene_90038	Sspon.06G0014380_4D	0.15366	Sspon.02G0017670_1A	Sspon.02G0017670_3D	0.222144
						S.off_newGene_90038	Sspon.04G0004780_2B	0.194785	Sspon.02G0017670_1A	Sspon.01G0009790_4D	0.141438
						S.off_newGene_90038	Sspon.06G0001470_4D	0.107072	Sspon.02G0017670_1A	S.off_newGene_100028	0.132747
						S.off_newGene_90038	S.off_newGene_60517	0.115317	Sspon.02G0017670_1A	Sspon.06G0017930_3D	0.108558
						S.off_newGene_90038	Sspon.01G0013510_2D	0.167898	Sspon.02G0017670_1A	Sspon.02G0017670_2C	0.212896
						S.off_newGene_90038	Sspon.01G0001310_1P	0.143301	Sspon.02G0017670_1A	Sspon.08G0007590_2P	0.193156
						S.off_newGene_90038	Sspon.04G0027680_1B	0.17747	Sspon.02G0017670_1A	Sspon.04G0002100_2B	0.123366
						S.off_newGene_90038	Sspon.02G0014800_1A	0.106663	Sspon.02G0017670_1A	Sspon.06G0014340_3D	0.155179
						S.off_newGene_90038	Sspon.05G0018640_1A	0.170157	S.off_newGene_82708	S.off_newGene_20690	0.104765
						S.off_newGene_90038	Sspon.04G0032470_2D	0.21	S.off_newGene_82708	Sspon.01G0055390_1C	0.149286
						S.off_newGene_90038	Sspon.06G0018760_1A	0.159019	S.off_newGene_82708	Sspon.07G0003580_1A	0.127962
						S.off_newGene_90038	Sspon.05G0004760_1A	0.103143	S.off_newGene_82708	Sspon.07G0024820_1B	0.103672
						S.off_newGene_90038	Sspon.04G0004780_1A	0.128037	S.off_newGene_82708	Sspon.02G0017670_2C	0.107532
						S.off_newGene_90038	Sspon.06G0014380_2B	0.150438	S.off_newGene_82708	Sspon.08G0007590_2P	0.111594
						S.off_newGene_90038	Sspon.08G0006750_2C	0.153109	S.off_newGene_99030	Sspon.08G0018500_3D	0.105538
						S.off_newGene_90038	S.off_newGene_93918	0.107717	S.off_newGene_99030	S.off_newGene_20690	0.105632
						S.off_newGene_90038	S.off_newGene_93755	0.168668	S.off_newGene_99030	S.off_newGene_98734	0.107271
						S.off_newGene_90038	Sspon.01G0001390_3C	0.102414	S.off_newGene_99030	S.off_newGene_80511	0.118121
						S.off_newGene_90038	Sspon.01G0001910_4D	0.184526	S.off_newGene_99030	S.off_newGene_80991	0.125617
						S.off_newGene_90038	Sspon.08G0017180_1P	0.119334	S.off_newGene_99030	Sspon.07G0004060_4D	0.165801
						S.off_newGene_90038	Sspon.08G0006750_1P	0.204898	S.off_newGene_99030	S.off_newGene_14706	0.108796
						S.off_newGene_90038	Sspon.06G0007260_3D	0.116348	S.off_newGene_99030	Sspon.06G0030920_2D	0.106685
						S.off_newGene_90038	Sspon.01G0047860_1B	0.115761	S.off_newGene_99030	Sspon.03G0040280_1C	0.105417
						S.off_newGene_90038	Sspon.01G0001910_3C	0.238831	S.off_newGene_99030	Sspon.04G0002070_1A	0.125767
						S.off_newGene_90038	S.off_newGene_84523	0.104738	S.off_newGene_99030	Sspon.06G0010290_1T	0.113085
						S.off_newGene_90038	Sspon.01G0016810_3D	0.112811	S.off_newGene_99030	Sspon.06G0010290_1P	0.183381
						S.off_newGene_90038	Sspon.08G0020230_1B	0.134994	S.off_newGene_99030	Sspon.02G0010590_3C	0.100171
						S.off_newGene_90038	Sspon.01G0002430_1A	0.208215	S.off_newGene_99030	Sspon.01G0036150_2D	0.121634
						S.off_newGene_90038	Sspon.08G0020220_1B	0.182202	S.off_newGene_99030	Sspon.08G0003070_3C	0.109153
						S.off_newGene_90038	Sspon.03G0018820_1A	0.103468	S.off_newGene_99030	Sspon.06G0017930_2B	0.114753
						Sspon.08G0017180_2C	Sspon.01G0001940_3D	0.230745	S.off_newGene_99030	Sspon.01G0036150_1B	0.111465
						Sspon.08G0017180_2C	Sspon.04G0014820_1A	0.193965	S.off_newGene_99030	Sspon.04G0009770_1A	0.111427
						Sspon.08G0017180_2C	Sspon.04G0014820_1P	0.239013	S.off_newGene_99030	S.off_newGene_38664	0.11406
						Sspon.08G0017180_2C	Sspon.04G0025030_1B	0.248997	S.off_newGene_99030	Sspon.08G0006750_1A	0.110923
						Sspon.08G0017180_2C	S.off_newGene_66850	0.141924	S.off_newGene_99030	Sspon.08G0003070_4D	0.108912
						Sspon.08G0017180_2C	S.off_newGene_74985	0.245713	S.off_newGene_99030	Sspon.07G0006270_3C	0.16072
						Sspon.08G0017180_2C	Sspon.03G0012790_3C	0.174781	S.off_newGene_99030	Sspon.04G0011660_1A	0.107134
						Sspon.08G0017180_2C	Sspon.05G0011360_2B	0.188149	S.off_newGene_99030	Sspon.02G0017670_2C	0.125021
						Sspon.08G0017180_2C	Sspon.06G0014380_1T	0.294911	S.off_newGene_99030	S.off_newGene_15359	0.112177
						Sspon.08G0017180_2C	Sspon.05G0005280_1A	0.171865	S.off_newGene_99030	Sspon.04G0002100_2B	0.125176
						Sspon.08G0017180_2C	Sspon.05G0001500_2D	0.252431	Sspon.08G0018500_3D	S.off_newGene_94313	0.119919
						Sspon.08G0017180_2C	Sspon.02G0006170_2B	0.205511	Sspon.08G0018500_3D	Sspon.01G0008860_1P	0.138815
						Sspon.08G0017180_2C	Sspon.01G0027900_1A	0.151234	Sspon.08G0018500_3D	S.off_newGene_20690	0.160137
						Sspon.08G0017180_2C	Sspon.06G0014380_4D	0.107425	Sspon.08G0018500_3D	Sspon.01G0055390_1C	0.149268
						Sspon.08G0017180_2C	Sspon.04G0004780_2B	0.268741	Sspon.08G0018500_3D	S.off_newGene_63429	0.123494
						Sspon.08G0017180_2C	Sspon.06G0001470_4D	0.233608	Sspon.08G0018500_3D	Sspon.07G0004060_4D	0.161717
						Sspon.08G0017180_2C	S.off_newGene_60517	0.133125	Sspon.08G0018500_3D	Sspon.07G0004060_1A	0.18741
						Sspon.08G0017180_2C	Sspon.01G0027900_2C	0.236466	Sspon.08G0018500_3D	Sspon.03G0040280_1C	0.1118
						Sspon.08G0017180_2C	Sspon.01G0013510_2D	0.111556	Sspon.08G0018500_3D	Sspon.04G0002070_1A	0.12491
						Sspon.08G0017180_2C	Sspon.01G0045750_2C	0.126996	Sspon.08G0018500_3D	Sspon.06G0010290_1P	0.115325
						Sspon.08G0017180_2C	Sspon.01G0045750_1B	0.117238	Sspon.08G0018500_3D	Sspon.04G0037110_1D	0.137491
						Sspon.08G0017180_2C	Sspon.04G0027680_1B	0.173194	Sspon.08G0018500_3D	Sspon.01G0036150_2D	0.102939
						Sspon.08G0017180_2C	Sspon.02G0014800_1A	0.163182	Sspon.08G0018500_3D	Sspon.08G0003070_3C	0.13943
						Sspon.08G0017180_2C	Sspon.05G0018640_1A	0.149529	Sspon.08G0018500_3D	Sspon.06G0017930_2B	0.130466
						Sspon.08G0017180_2C	Sspon.07G0026860_2C	0.102488	Sspon.08G0018500_3D	Sspon.04G0002100_1A	0.119628
						Sspon.08G0017180_2C	Sspon.04G0032470_2D	0.196185	Sspon.08G0018500_3D	Sspon.02G0016570_1T	0.170231
						Sspon.08G0017180_2C	Sspon.06G0018760_1A	0.210068	Sspon.08G0018500_3D	Sspon.05G0006310_3C	0.109224
						Sspon.08G0017180_2C	Sspon.08G0002580_2T	0.217322	Sspon.08G0018500_3D	Sspon.02G0017670_3D	0.162349
						Sspon.08G0017180_2C	Sspon.04G0011370_2D	0.169102	Sspon.08G0018500_3D	Sspon.01G0009790_4D	0.114869
						Sspon.08G0017180_2C	Sspon.04G0004780_1A	0.154811	Sspon.08G0018500_3D	Sspon.08G0003070_4D	0.141699
						Sspon.08G0017180_2C	Sspon.06G0014380_2B	0.157674	Sspon.08G0018500_3D	S.off_newGene_16161	0.111408
						Sspon.08G0017180_2C	Sspon.08G0006750_2C	0.340177	Sspon.08G0018500_3D	Sspon.02G0017670_2C	0.164215
						Sspon.08G0017180_2C	Sspon.04G0009680_2C	0.10741	Sspon.08G0018500_3D	Sspon.08G0007590_2P	0.142329
						Sspon.08G0017180_2C	S.off_newGene_93918	0.178276	Sspon.08G0018500_3D	S.off_newGene_15359	0.152057
						Sspon.08G0017180_2C	Sspon.01G0040380_2C	0.195545	Sspon.08G0018500_3D	Sspon.04G0002100_2B	0.133275
						Sspon.08G0017180_2C	Sspon.08G0002580_3C	0.126404	Sspon.08G0018500_3D	Sspon.06G0001170_2B	0.12032
						Sspon.08G0017180_2C	Sspon.01G0040000_1B	0.113593	Sspon.08G0018500_3D	Sspon.06G0014340_3D	0.118778
						Sspon.08G0017180_2C	Sspon.02G0012300_3C	0.104359	Sspon.05G0003070_1A	Sspon.05G0010450_4D	0.167781
						Sspon.08G0017180_2C	S.off_newGene_93755	0.262887	Sspon.05G0003070_1A	Sspon.07G0004060_4D	0.126027
						Sspon.08G0017180_2C	Sspon.01G0001910_4D	0.124088	Sspon.05G0003070_1A	Sspon.05G0017040_1A	0.136828
						Sspon.08G0017180_2C	Sspon.08G0017180_1P	0.330806	Sspon.05G0003070_1A	Sspon.01G0003130_3C	0.131973
						Sspon.08G0017180_2C	Sspon.08G0006750_1P	0.292753	Sspon.05G0003070_1A	Sspon.06G0010290_1P	0.130569
						Sspon.08G0017180_2C	Sspon.02G0022060_1A	0.11261	Sspon.05G0003070_1A	Sspon.01G0036150_2D	0.111257
						Sspon.08G0017180_2C	Sspon.02G0020250_1A	0.203887	Sspon.05G0003070_1A	Sspon.08G0003070_3C	0.132615
						Sspon.08G0017180_2C	Sspon.06G0007260_3D	0.163343	Sspon.05G0003070_1A	Sspon.06G0017930_2B	0.113238
						Sspon.08G0017180_2C	Sspon.01G0047860_1B	0.166379	Sspon.05G0003070_1A	S.off_newGene_25715	0.1188
						Sspon.08G0017180_2C	Sspon.01G0001910_3C	0.258807	Sspon.05G0003070_1A	Sspon.04G0009770_1A	0.122882
						Sspon.08G0017180_2C	Sspon.01G0016810_3D	0.222209	Sspon.05G0003070_1A	Sspon.05G0010450_2B	0.154655
						Sspon.08G0017180_2C	Sspon.08G0020230_1B	0.350401	Sspon.05G0003070_1A	Sspon.05G0003070_4D	0.17875
						Sspon.08G0017180_2C	Sspon.02G0022060_2B	0.10325	Sspon.05G0003070_1A	Sspon.05G0019370_2B	0.103799
						Sspon.08G0017180_2C	Sspon.01G0002430_1A	0.305963	Sspon.05G0003070_1A	Sspon.08G0003070_4D	0.13243
						Sspon.08G0017180_2C	Sspon.08G0020220_1B	0.148857	Sspon.05G0003070_1A	Sspon.07G0006270_3C	0.11859
						Sspon.08G0017180_2C	Sspon.03G0018820_1A	0.109438	Sspon.05G0003070_1A	Sspon.01G0015610_3C	0.101493
						Sspon.08G0017180_2C	Sspon.01G0040380_3D	0.115163	Sspon.05G0003070_1A	S.off_newGene_16161	0.100051
						Sspon.08G0017180_2C	Sspon.01G0052550_1C	0.149079	Sspon.05G0003070_1A	Sspon.05G0019370_3D	0.161611
						Sspon.01G0001940_3D	Sspon.04G0014820_1A	0.180148	S.off_newGene_14719	S.off_newGene_98734	0.105616
						Sspon.01G0001940_3D	Sspon.04G0014820_1P	0.211405	S.off_newGene_14719	S.off_newGene_80511	0.115081
						Sspon.01G0001940_3D	Sspon.04G0025030_1B	0.221987	S.off_newGene_14719	S.off_newGene_14706	0.10505
						Sspon.01G0001940_3D	S.off_newGene_74985	0.314266	S.off_newGene_14719	Sspon.06G0030920_2D	0.129273
						Sspon.01G0001940_3D	Sspon.03G0012790_3C	0.153764	S.off_newGene_14719	Sspon.06G0010290_1T	0.142221
						Sspon.01G0001940_3D	Sspon.06G0014380_1T	0.167688	S.off_newGene_14719	Sspon.06G0010290_1P	0.153384
						Sspon.01G0001940_3D	Sspon.05G0001500_2D	0.227773	S.off_newGene_14719	Sspon.06G0010290_1A	0.126046
						Sspon.01G0001940_3D	Sspon.02G0006170_2B	0.166485	S.off_newGene_14719	Sspon.01G0036150_2D	0.122728
						Sspon.01G0001940_3D	Sspon.01G0027900_1A	0.10204	S.off_newGene_14719	Sspon.06G0017930_2B	0.117898
						Sspon.01G0001940_3D	Sspon.05G0009420_1A	0.1063	S.off_newGene_14719	Sspon.01G0036150_1B	0.116139
						Sspon.01G0001940_3D	Sspon.06G0014380_4D	0.191255	S.off_newGene_14719	Sspon.04G0009770_1A	0.130339
						Sspon.01G0001940_3D	Sspon.04G0004780_2B	0.274036	S.off_newGene_14719	Sspon.01G0007630_3D	0.115366
						Sspon.01G0001940_3D	Sspon.06G0001470_4D	0.171609	S.off_newGene_94313	Sspon.01G0008860_1P	0.177611
						Sspon.01G0001940_3D	Sspon.01G0013510_2D	0.17939	S.off_newGene_94313	S.off_newGene_20690	0.14138
						Sspon.01G0001940_3D	Sspon.01G0001310_1P	0.14256	S.off_newGene_94313	Sspon.01G0055390_1C	0.202936
						Sspon.01G0001940_3D	Sspon.04G0027680_1B	0.183266	S.off_newGene_94313	S.off_newGene_14706	0.101172
						Sspon.01G0001940_3D	Sspon.02G0014800_1A	0.125169	S.off_newGene_94313	Sspon.07G0004060_1A	0.115538
						Sspon.01G0001940_3D	Sspon.05G0018640_1A	0.158293	S.off_newGene_94313	Sspon.06G0010290_1T	0.107359
						Sspon.01G0001940_3D	Sspon.04G0032470_2D	0.15844	S.off_newGene_94313	Sspon.06G0010290_1P	0.100439
						Sspon.01G0001940_3D	Sspon.06G0018760_1A	0.185547	S.off_newGene_94313	Sspon.06G0010290_1A	0.108319
						Sspon.01G0001940_3D	Sspon.04G0004780_1A	0.135842	S.off_newGene_94313	Sspon.04G0037110_1D	0.204954
						Sspon.01G0001940_3D	Sspon.06G0014380_2B	0.182147	S.off_newGene_94313	Sspon.06G0017930_2B	0.131761
						Sspon.01G0001940_3D	Sspon.08G0006750_2C	0.218565	S.off_newGene_94313	Sspon.04G0011910_2D	0.12127
						Sspon.01G0001940_3D	S.off_newGene_93755	0.192433	S.off_newGene_94313	Sspon.04G0002100_1A	0.11673
						Sspon.01G0001940_3D	Sspon.08G0017180_1P	0.174855	S.off_newGene_94313	Sspon.02G0016570_1T	0.132206
						Sspon.01G0001940_3D	Sspon.08G0006750_1P	0.188467	S.off_newGene_94313	Sspon.02G0017670_3D	0.138877
						Sspon.01G0001940_3D	Sspon.02G0022060_1A	0.102038	S.off_newGene_94313	Sspon.01G0009790_4D	0.14466
						Sspon.01G0001940_3D	Sspon.06G0007260_3D	0.220143	S.off_newGene_94313	S.off_newGene_100028	0.129863
						Sspon.01G0001940_3D	Sspon.01G0047860_1B	0.211527	S.off_newGene_94313	Sspon.06G0017930_3D	0.129136
						Sspon.01G0001940_3D	Sspon.01G0001910_3C	0.212734	S.off_newGene_94313	Sspon.02G0024690_2B	0.108096
						Sspon.01G0001940_3D	S.off_newGene_84523	0.119747	S.off_newGene_94313	Sspon.02G0017670_2C	0.138687
						Sspon.01G0001940_3D	Sspon.01G0016810_3D	0.13306	S.off_newGene_94313	Sspon.08G0007590_2P	0.199568
						Sspon.01G0001940_3D	Sspon.08G0020230_1B	0.175781	S.off_newGene_94313	Sspon.04G0002100_2B	0.10122
						Sspon.01G0001940_3D	Sspon.01G0002430_1A	0.302994	S.off_newGene_94313	Sspon.06G0014340_3D	0.128296
						Sspon.01G0001940_3D	Sspon.03G0018820_1A	0.109861	Sspon.01G0008860_1P	S.off_newGene_20690	0.170979
						Sspon.01G0001940_3D	Sspon.01G0052550_1C	0.161518	Sspon.01G0008860_1P	Sspon.01G0055390_1C	0.207471
						Sspon.07G0009150_2B	Sspon.08G0022270_1T	0.11553	Sspon.01G0008860_1P	Sspon.07G0004060_4D	0.11741
						Sspon.07G0009150_2B	Sspon.01G0027900_1A	0.128562	Sspon.01G0008860_1P	S.off_newGene_14706	0.106831
						Sspon.07G0009150_2B	S.off_newGene_22956	0.132179	Sspon.01G0008860_1P	Sspon.06G0030920_2D	0.110833
						Sspon.07G0009150_2B	S.off_newGene_60517	0.168017	Sspon.01G0008860_1P	Sspon.07G0004060_1A	0.114406
						Sspon.07G0009150_2B	Sspon.01G0045750_2C	0.108194	Sspon.01G0008860_1P	Sspon.06G0010290_1T	0.121468
						Sspon.07G0009150_2B	Sspon.01G0045750_1B	0.125476	Sspon.01G0008860_1P	Sspon.06G0010290_1P	0.127692
						Sspon.07G0009150_2B	Sspon.03G0023390_2B	0.143	Sspon.01G0008860_1P	Sspon.04G0037110_1D	0.186192
						Sspon.07G0009150_2B	S.off_newGene_35590	0.108163	Sspon.01G0008860_1P	Sspon.06G0017930_2B	0.142042
						Sspon.07G0009150_2B	Sspon.04G0011370_2D	0.101856	Sspon.01G0008860_1P	Sspon.04G0011910_2D	0.121811
						Sspon.07G0009150_2B	Sspon.08G0002580_3C	0.103021	Sspon.01G0008860_1P	Sspon.04G0002100_1A	0.106998
						Sspon.07G0009150_2B	Sspon.01G0040000_1B	0.127666	Sspon.01G0008860_1P	Sspon.02G0016570_1T	0.140987
						Sspon.07G0009150_2B	Sspon.02G0043680_2C	0.102148	Sspon.01G0008860_1P	Sspon.02G0017670_3D	0.139143
						Sspon.04G0014820_1A	Sspon.04G0014820_1P	0.241849	Sspon.01G0008860_1P	Sspon.01G0009790_4D	0.125283
						Sspon.04G0014820_1A	Sspon.04G0025030_1B	0.143716	Sspon.01G0008860_1P	S.off_newGene_100028	0.12605
						Sspon.04G0014820_1A	S.off_newGene_66850	0.172466	Sspon.01G0008860_1P	Sspon.02G0017670_2C	0.170785
						Sspon.04G0014820_1A	S.off_newGene_74985	0.197317	Sspon.01G0008860_1P	Sspon.08G0007590_2P	0.195315
						Sspon.04G0014820_1A	Sspon.03G0012790_3C	0.130104	Sspon.01G0008860_1P	Sspon.04G0002100_2B	0.118057
						Sspon.04G0014820_1A	Sspon.06G0014380_1T	0.14885	Sspon.01G0008860_1P	Sspon.06G0014340_3D	0.126426
						Sspon.04G0014820_1A	Sspon.05G0001500_2D	0.140013	S.off_newGene_20690	Sspon.01G0055390_1C	0.175618
						Sspon.04G0014820_1A	Sspon.02G0006170_2B	0.17983	S.off_newGene_20690	S.off_newGene_63429	0.102372
						Sspon.04G0014820_1A	Sspon.01G0027900_1A	0.140729	S.off_newGene_20690	Sspon.07G0004060_4D	0.14566
						Sspon.04G0014820_1A	Sspon.07G0019720_2B	0.113713	S.off_newGene_20690	S.off_newGene_14706	0.113221
						Sspon.04G0014820_1A	Sspon.05G0009420_1A	0.135585	S.off_newGene_20690	Sspon.06G0030920_2D	0.122197
						Sspon.04G0014820_1A	Sspon.06G0014380_4D	0.162433	S.off_newGene_20690	Sspon.07G0004060_1A	0.150039
						Sspon.04G0014820_1A	Sspon.04G0004780_2B	0.198949	S.off_newGene_20690	Sspon.06G0010290_1T	0.111743
						Sspon.04G0014820_1A	Sspon.06G0001470_4D	0.147146	S.off_newGene_20690	Sspon.06G0010290_1P	0.144706
						Sspon.04G0014820_1A	S.off_newGene_60517	0.12547	S.off_newGene_20690	Sspon.04G0037110_1D	0.158558
						Sspon.04G0014820_1A	Sspon.01G0013510_2D	0.175004	S.off_newGene_20690	Sspon.01G0036150_2D	0.117547
						Sspon.04G0014820_1A	Sspon.01G0001310_1P	0.162717	S.off_newGene_20690	Sspon.06G0017930_2B	0.145331
						Sspon.04G0014820_1A	Sspon.01G0045750_1B	0.103211	S.off_newGene_20690	Sspon.04G0011910_2D	0.142838
						Sspon.04G0014820_1A	Sspon.04G0027680_1B	0.199247	S.off_newGene_20690	Sspon.04G0002100_1A	0.115607
						Sspon.04G0014820_1A	Sspon.02G0014800_1A	0.137581	S.off_newGene_20690	Sspon.02G0016570_1T	0.178668
						Sspon.04G0014820_1A	Sspon.05G0018640_1A	0.193465	S.off_newGene_20690	Sspon.02G0017670_3D	0.224011
						Sspon.04G0014820_1A	Sspon.07G0026860_2C	0.114923	S.off_newGene_20690	Sspon.01G0009790_4D	0.129227
						Sspon.04G0014820_1A	Sspon.04G0032470_2D	0.223282	S.off_newGene_20690	S.off_newGene_100028	0.115578
						Sspon.04G0014820_1A	Sspon.06G0018760_1A	0.191121	S.off_newGene_20690	Sspon.06G0017930_3D	0.104788
						Sspon.04G0014820_1A	Sspon.05G0004760_1A	0.124804	S.off_newGene_20690	Sspon.08G0003070_4D	0.103467
						Sspon.04G0014820_1A	Sspon.08G0002580_2T	0.107888	S.off_newGene_20690	Sspon.07G0006270_3C	0.100416
						Sspon.04G0014820_1A	Sspon.04G0011370_2D	0.100918	S.off_newGene_20690	Sspon.02G0017670_2C	0.215668
						Sspon.04G0014820_1A	Sspon.04G0004780_1A	0.150943	S.off_newGene_20690	Sspon.08G0007590_2P	0.173625
						Sspon.04G0014820_1A	Sspon.06G0014380_2B	0.183267	S.off_newGene_20690	S.off_newGene_15359	0.102548
						Sspon.04G0014820_1A	Sspon.08G0006750_2C	0.17363	S.off_newGene_20690	Sspon.04G0002100_2B	0.122558
						Sspon.04G0014820_1A	Sspon.04G0009680_2C	0.10495	S.off_newGene_20690	Sspon.06G0014340_3D	0.15039
						Sspon.04G0014820_1A	Sspon.07G0019720_4D	0.106375	Sspon.05G0010450_4D	Sspon.07G0004060_4D	0.103809
						Sspon.04G0014820_1A	Sspon.02G0030770_2D	0.111956	Sspon.05G0010450_4D	Sspon.06G0017950_1A	0.148231
						Sspon.04G0014820_1A	S.off_newGene_93918	0.149214	Sspon.05G0010450_4D	Sspon.05G0017040_1A	0.217016
						Sspon.04G0014820_1A	Sspon.01G0040380_2C	0.124998	Sspon.05G0010450_4D	Sspon.01G0003130_3C	0.114158
						Sspon.04G0014820_1A	S.off_newGene_93755	0.174162	Sspon.05G0010450_4D	Sspon.08G0003070_3C	0.159409
						Sspon.04G0014820_1A	Sspon.01G0001390_3C	0.105894	Sspon.05G0010450_4D	Sspon.06G0017930_2B	0.109947
						Sspon.04G0014820_1A	Sspon.01G0001910_4D	0.188237	Sspon.05G0010450_4D	S.off_newGene_25715	0.191832
						Sspon.04G0014820_1A	Sspon.08G0017180_1P	0.150516	Sspon.05G0010450_4D	Sspon.05G0010450_2B	0.173434
						Sspon.04G0014820_1A	Sspon.05G0001500_1A	0.122659	Sspon.05G0010450_4D	Sspon.05G0003070_4D	0.225987
						Sspon.04G0014820_1A	Sspon.08G0006750_1P	0.220025	Sspon.05G0010450_4D	Sspon.05G0019370_2B	0.142862
						Sspon.04G0014820_1A	Sspon.02G0020250_1A	0.121221	Sspon.05G0010450_4D	Sspon.08G0003070_4D	0.16267
						Sspon.04G0014820_1A	Sspon.06G0007260_3D	0.141705	Sspon.05G0010450_4D	S.off_newGene_16161	0.157937
						Sspon.04G0014820_1A	S.off_newGene_98490	0.102082	Sspon.05G0010450_4D	Sspon.05G0019370_3D	0.183158
						Sspon.04G0014820_1A	Sspon.05G0025260_2C	0.101029	Sspon.05G0010450_4D	Sspon.06G0001170_2B	0.129442
						Sspon.04G0014820_1A	Sspon.01G0047860_1B	0.146281	S.off_newGene_45043	S.off_newGene_80511	0.116046
						Sspon.04G0014820_1A	Sspon.01G0001910_3C	0.239905	S.off_newGene_45043	Sspon.06G0030920_2D	0.135576
						Sspon.04G0014820_1A	S.off_newGene_84523	0.141747	S.off_newGene_45043	Sspon.06G0010290_1T	0.105056
						Sspon.04G0014820_1A	Sspon.01G0016810_3D	0.136288	S.off_newGene_45043	Sspon.06G0010290_1P	0.152306
						Sspon.04G0014820_1A	Sspon.08G0020230_1B	0.158742	S.off_newGene_45043	Sspon.01G0036150_2D	0.106703
						Sspon.04G0014820_1A	Sspon.01G0002430_1A	0.203068	S.off_newGene_45043	Sspon.06G0017930_2B	0.121099
						Sspon.04G0014820_1A	Sspon.08G0020220_1B	0.171753	S.off_newGene_45043	Sspon.04G0011910_2D	0.10382
						Sspon.04G0014820_1A	Sspon.01G0001310_2P	0.112293	S.off_newGene_45043	Sspon.01G0036150_1B	0.106835
						Sspon.04G0014820_1A	Sspon.03G0018820_1A	0.110223	S.off_newGene_45043	Sspon.04G0009770_1A	0.118777
						Sspon.04G0014820_1A	Sspon.01G0052550_1C	0.120907	S.off_newGene_45043	Sspon.02G0017670_2C	0.106478
						Sspon.04G0014820_1P	Sspon.04G0025030_1B	0.209811	S.off_newGene_98734	Sspon.05G0010940_4D	0.120446
						Sspon.04G0014820_1P	S.off_newGene_66850	0.214307	S.off_newGene_98734	S.off_newGene_80991	0.101691
						Sspon.04G0014820_1P	Sspon.06G0032630_2D	0.104545	S.off_newGene_98734	S.off_newGene_14706	0.112638
						Sspon.04G0014820_1P	S.off_newGene_74985	0.224543	S.off_newGene_98734	Sspon.02G0015830_1A	0.157781
						Sspon.04G0014820_1P	Sspon.03G0012790_3C	0.180985	S.off_newGene_98734	Sspon.04G0002070_1A	0.106866
						Sspon.04G0014820_1P	Sspon.06G0014380_1T	0.203067	S.off_newGene_98734	Sspon.06G0010290_1T	0.127374
						Sspon.04G0014820_1P	Sspon.05G0005280_1A	0.115085	S.off_newGene_98734	Sspon.06G0010290_1P	0.137607
						Sspon.04G0014820_1P	Sspon.05G0001500_2D	0.188627	S.off_newGene_98734	Sspon.06G0010290_1A	0.122585
						Sspon.04G0014820_1P	Sspon.02G0006170_2B	0.217726	S.off_newGene_98734	S.off_newGene_100028	0.106586
						Sspon.04G0014820_1P	Sspon.01G0027900_1A	0.172196	S.off_newGene_98734	Sspon.01G0007630_3D	0.100005
						Sspon.04G0014820_1P	Sspon.05G0009420_1A	0.153395	S.off_newGene_98734	S.off_newGene_88034	0.103789
						Sspon.04G0014820_1P	Sspon.06G0014380_4D	0.171585	S.off_newGene_98734	Sspon.04G0002100_2B	0.1058
						Sspon.04G0014820_1P	Sspon.04G0004780_2B	0.238338	S.off_newGene_98734	Sspon.06G0014340_3D	0.101783
						Sspon.04G0014820_1P	Sspon.06G0001470_4D	0.211058	Sspon.01G0013780_4D	S.off_newGene_80511	0.106151
						Sspon.04G0014820_1P	S.off_newGene_60517	0.144139	Sspon.01G0013780_4D	S.off_newGene_25383	0.109208
						Sspon.04G0014820_1P	Sspon.01G0027900_2C	0.124316	Sspon.01G0013780_4D	Sspon.01G0013780_3C	0.13696
						Sspon.04G0014820_1P	Sspon.01G0013510_2D	0.184611	Sspon.01G0013780_4D	Sspon.07G0004060_4D	0.11922
						Sspon.04G0014820_1P	Sspon.01G0001310_1P	0.161033	Sspon.01G0013780_4D	Sspon.06G0010290_1P	0.159052
						Sspon.04G0014820_1P	Sspon.01G0045750_1B	0.101034	Sspon.01G0013780_4D	Sspon.01G0036150_2D	0.106619
						Sspon.04G0014820_1P	Sspon.04G0027680_1B	0.244964	Sspon.01G0013780_4D	Sspon.06G0017930_2B	0.110747
						Sspon.04G0014820_1P	Sspon.02G0014800_1A	0.170754	Sspon.01G0013780_4D	Sspon.04G0009770_1A	0.156949
						Sspon.04G0014820_1P	Sspon.05G0018640_1A	0.191851	Sspon.01G0013780_4D	Sspon.07G0006270_3C	0.124498
						Sspon.04G0014820_1P	Sspon.07G0026860_2C	0.145029	Sspon.01G0055390_1C	Sspon.07G0003580_1P	0.118949
						Sspon.04G0014820_1P	Sspon.04G0032470_2D	0.223114	Sspon.01G0055390_1C	Sspon.07G0003580_1A	0.144223
						Sspon.04G0014820_1P	Sspon.06G0018760_1A	0.215847	Sspon.01G0055390_1C	S.off_newGene_14706	0.125949
						Sspon.04G0014820_1P	Sspon.05G0004760_1A	0.123568	Sspon.01G0055390_1C	Sspon.07G0004060_1A	0.137603
						Sspon.04G0014820_1P	Sspon.08G0002580_2T	0.127467	Sspon.01G0055390_1C	Sspon.04G0002070_1A	0.101317
						Sspon.04G0014820_1P	Sspon.04G0011370_2D	0.109697	Sspon.01G0055390_1C	Sspon.06G0010290_1T	0.115526
						Sspon.04G0014820_1P	Sspon.04G0004780_1A	0.164268	Sspon.01G0055390_1C	Sspon.06G0010290_1A	0.134761
						Sspon.04G0014820_1P	Sspon.06G0014380_2B	0.200676	Sspon.01G0055390_1C	Sspon.04G0037110_1D	0.246421
						Sspon.04G0014820_1P	Sspon.08G0006750_2C	0.226373	Sspon.01G0055390_1C	Sspon.06G0017930_2B	0.127535
						Sspon.04G0014820_1P	Sspon.04G0009680_2C	0.147426	Sspon.01G0055390_1C	Sspon.04G0011910_2D	0.152356
						Sspon.04G0014820_1P	Sspon.02G0030770_2D	0.149856	Sspon.01G0055390_1C	Sspon.04G0002100_1A	0.158032
						Sspon.04G0014820_1P	S.off_newGene_93918	0.200949	Sspon.01G0055390_1C	Sspon.02G0016570_1T	0.1617
						Sspon.04G0014820_1P	Sspon.01G0040380_2C	0.162898	Sspon.01G0055390_1C	Sspon.05G0006310_3C	0.145053
						Sspon.04G0014820_1P	Sspon.02G0012300_3C	0.111068	Sspon.01G0055390_1C	Sspon.02G0017670_3D	0.180414
						Sspon.04G0014820_1P	S.off_newGene_93755	0.212961	Sspon.01G0055390_1C	Sspon.01G0009790_4D	0.208489
						Sspon.04G0014820_1P	S.off_newGene_61251	0.111767	Sspon.01G0055390_1C	S.off_newGene_100028	0.1679
						Sspon.04G0014820_1P	Sspon.01G0001910_4D	0.178607	Sspon.01G0055390_1C	Sspon.06G0017930_3D	0.161724
						Sspon.04G0014820_1P	Sspon.08G0017180_1P	0.208841	Sspon.01G0055390_1C	Sspon.02G0024690_2B	0.1356
						Sspon.04G0014820_1P	Sspon.01G0047030_2C	0.11888	Sspon.01G0055390_1C	Sspon.02G0017670_2C	0.155666
						Sspon.04G0014820_1P	Sspon.05G0001500_1A	0.149437	Sspon.01G0055390_1C	Sspon.08G0007590_2P	0.239966
						Sspon.04G0014820_1P	Sspon.08G0006750_1P	0.249232	Sspon.01G0055390_1C	Sspon.04G0002100_2B	0.122824
						Sspon.04G0014820_1P	Sspon.02G0022060_1A	0.124075	Sspon.01G0055390_1C	Sspon.06G0014340_3D	0.166496
						Sspon.04G0014820_1P	Sspon.02G0020250_1A	0.159013	S.off_newGene_63429	Sspon.07G0004060_4D	0.123879
						Sspon.04G0014820_1P	Sspon.06G0007260_3D	0.187081	S.off_newGene_63429	Sspon.04G0002070_1A	0.112
						Sspon.04G0014820_1P	S.off_newGene_98490	0.13356	S.off_newGene_63429	Sspon.06G0010290_1P	0.107261
						Sspon.04G0014820_1P	Sspon.01G0047860_1B	0.186964	S.off_newGene_63429	Sspon.08G0003070_3C	0.137068
						Sspon.04G0014820_1P	Sspon.01G0001910_3C	0.275448	S.off_newGene_63429	Sspon.08G0003070_4D	0.135184
						Sspon.04G0014820_1P	S.off_newGene_82397	0.113748	S.off_newGene_63429	Sspon.02G0017670_2C	0.120556
						Sspon.04G0014820_1P	S.off_newGene_84523	0.170353	S.off_newGene_63429	S.off_newGene_15359	0.147306
						Sspon.04G0014820_1P	Sspon.01G0016810_3D	0.170655	S.off_newGene_63429	Sspon.04G0002100_2B	0.131266
						Sspon.04G0014820_1P	Sspon.08G0020230_1B	0.199042	Sspon.02G0022820_1T	S.off_newGene_80511	0.107387
						Sspon.04G0014820_1P	Sspon.02G0022060_2B	0.10929	Sspon.02G0022820_1T	Sspon.02G0022820_2B	0.212098
						Sspon.04G0014820_1P	Sspon.01G0002430_1A	0.241941	Sspon.02G0022820_1T	Sspon.06G0030920_2D	0.112519
						Sspon.04G0014820_1P	Sspon.08G0020220_1B	0.146122	Sspon.02G0022820_1T	Sspon.06G0010290_1P	0.102099
						Sspon.04G0014820_1P	Sspon.01G0001310_2P	0.121093	Sspon.02G0022820_1T	Sspon.01G0036150_2D	0.103871
						Sspon.04G0014820_1P	Sspon.03G0018820_1A	0.107801	Sspon.02G0022820_1T	Sspon.01G0036150_1B	0.116789
						Sspon.04G0014820_1P	Sspon.01G0040380_3D	0.130586	Sspon.02G0022820_1T	Sspon.04G0009770_1A	0.122685
						Sspon.04G0014820_1P	Sspon.01G0052550_1C	0.173881	Sspon.02G0022820_1T	S.off_newGene_55293	0.217555
						Sspon.04G0025030_1B	S.off_newGene_66850	0.118972	Sspon.02G0022820_1T	Sspon.01G0024740_1A	0.228147
						Sspon.04G0025030_1B	S.off_newGene_74985	0.239587	S.off_newGene_80511	S.off_newGene_83158	0.123586
						Sspon.04G0025030_1B	Sspon.03G0012790_3C	0.200633	S.off_newGene_80511	Sspon.01G0013780_3C	0.111441
						Sspon.04G0025030_1B	Sspon.05G0011360_2B	0.111273	S.off_newGene_80511	Sspon.07G0004060_4D	0.112375
						Sspon.04G0025030_1B	Sspon.06G0014380_1T	0.283872	S.off_newGene_80511	Sspon.02G0022820_2B	0.104179
						Sspon.04G0025030_1B	Sspon.05G0005280_1A	0.19854	S.off_newGene_80511	S.off_newGene_14706	0.139072
						Sspon.04G0025030_1B	Sspon.05G0001500_2D	0.302918	S.off_newGene_80511	Sspon.06G0030920_2D	0.134075
						Sspon.04G0025030_1B	Sspon.02G0006170_2B	0.220537	S.off_newGene_80511	Sspon.03G0016710_3D	0.105212
						Sspon.04G0025030_1B	Sspon.01G0027900_1A	0.120726	S.off_newGene_80511	Sspon.01G0003130_3C	0.112979
						Sspon.04G0025030_1B	Sspon.05G0009420_1A	0.104085	S.off_newGene_80511	Sspon.06G0010290_1T	0.14038
						Sspon.04G0025030_1B	Sspon.06G0014380_4D	0.116159	S.off_newGene_80511	Sspon.06G0010290_1P	0.191599
						Sspon.04G0025030_1B	Sspon.04G0004780_2B	0.297425	S.off_newGene_80511	Sspon.06G0010290_1A	0.121327
						Sspon.04G0025030_1B	Sspon.06G0001470_4D	0.257879	S.off_newGene_80511	Sspon.01G0036150_2D	0.128013
						Sspon.04G0025030_1B	Sspon.01G0027900_2C	0.199032	S.off_newGene_80511	Sspon.06G0017930_2B	0.1043
						Sspon.04G0025030_1B	Sspon.01G0013510_2D	0.112949	S.off_newGene_80511	Sspon.04G0011910_2D	0.100168
						Sspon.04G0025030_1B	Sspon.04G0027680_1B	0.175061	S.off_newGene_80511	Sspon.01G0036150_1B	0.136041
						Sspon.04G0025030_1B	Sspon.02G0014800_1A	0.194066	S.off_newGene_80511	Sspon.04G0009770_1A	0.133438
						Sspon.04G0025030_1B	Sspon.05G0018640_1A	0.125922	S.off_newGene_80511	S.off_newGene_88035	0.13933
						Sspon.04G0025030_1B	Sspon.07G0026860_2C	0.106283	S.off_newGene_80511	S.off_newGene_38419	0.118024
						Sspon.04G0025030_1B	Sspon.04G0032470_2D	0.137096	S.off_newGene_80511	Sspon.01G0007630_3D	0.123285
						Sspon.04G0025030_1B	Sspon.06G0018760_1A	0.198276	S.off_newGene_80511	S.off_newGene_88034	0.136858
						Sspon.04G0025030_1B	Sspon.08G0002580_2T	0.15252	S.off_newGene_80511	Sspon.08G0006750_1A	0.105527
						Sspon.04G0025030_1B	Sspon.04G0011370_2D	0.105149	S.off_newGene_80511	Sspon.07G0006270_3C	0.137129
						Sspon.04G0025030_1B	Sspon.04G0004780_1A	0.163527	S.off_newGene_80511	Sspon.01G0015610_3C	0.117707
						Sspon.04G0025030_1B	Sspon.06G0014380_2B	0.160125	S.off_newGene_80511	Sspon.03G0007050_1P	0.127434
						Sspon.04G0025030_1B	Sspon.08G0006750_2C	0.27855	S.off_newGene_80511	Sspon.01G0024740_1A	0.119155
						Sspon.04G0025030_1B	Sspon.04G0009680_2C	0.152653	Sspon.07G0003580_1P	Sspon.07G0003580_1A	0.121724
						Sspon.04G0025030_1B	Sspon.02G0030770_2D	0.101232	Sspon.07G0003580_1A	Sspon.07G0024820_1B	0.117329
						Sspon.04G0025030_1B	S.off_newGene_93918	0.184874	Sspon.07G0003580_1A	Sspon.06G0017930_2B	0.101593
						Sspon.04G0025030_1B	Sspon.01G0040380_2C	0.159061	Sspon.07G0003580_1A	Sspon.08G0007590_2P	0.108139
						Sspon.04G0025030_1B	S.off_newGene_93755	0.25241	S.off_newGene_83158	Sspon.06G0030920_2D	0.116676
						Sspon.04G0025030_1B	Sspon.08G0017180_1P	0.281652	S.off_newGene_83158	Sspon.06G0010290_1T	0.113347
						Sspon.04G0025030_1B	Sspon.08G0006750_1P	0.202496	S.off_newGene_83158	Sspon.06G0010290_1P	0.154705
						Sspon.04G0025030_1B	Sspon.02G0022060_1A	0.187525	S.off_newGene_83158	Sspon.01G0036150_2D	0.146886
						Sspon.04G0025030_1B	Sspon.02G0020250_1A	0.180544	S.off_newGene_83158	Sspon.08G0003070_3C	0.100152
						Sspon.04G0025030_1B	Sspon.06G0007260_3D	0.212016	S.off_newGene_83158	Sspon.06G0017930_2B	0.118828
						Sspon.04G0025030_1B	S.off_newGene_98490	0.122961	S.off_newGene_83158	Sspon.01G0036150_1B	0.135952
						Sspon.04G0025030_1B	Sspon.01G0047860_1B	0.210543	S.off_newGene_83158	Sspon.04G0009770_1A	0.122197
						Sspon.04G0025030_1B	Sspon.01G0001910_3C	0.199044	S.off_newGene_83158	S.off_newGene_38419	0.107502
						Sspon.04G0025030_1B	S.off_newGene_84523	0.116186	S.off_newGene_83158	Sspon.08G0003070_4D	0.105111
						Sspon.04G0025030_1B	Sspon.01G0016810_3D	0.22275	S.off_newGene_80991	Sspon.07G0004060_4D	0.161951
						Sspon.04G0025030_1B	Sspon.08G0020230_1B	0.266487	S.off_newGene_80991	Sspon.06G0010290_1P	0.158251
						Sspon.04G0025030_1B	Sspon.02G0022060_2B	0.174815	S.off_newGene_80991	Sspon.04G0009770_1A	0.104339
						Sspon.04G0025030_1B	Sspon.01G0002430_1A	0.299085	S.off_newGene_80991	Sspon.07G0006270_3C	0.175395
						Sspon.04G0025030_1B	Sspon.03G0018820_1A	0.100603	S.off_newGene_80991	Sspon.04G0011660_1A	0.117155
						Sspon.04G0025030_1B	Sspon.01G0040380_3D	0.108798	S.off_newGene_25383	Sspon.01G0013780_3C	0.106319
						Sspon.04G0025030_1B	Sspon.01G0052550_1C	0.218753	S.off_newGene_25383	Sspon.06G0010290_1P	0.13055
						Sspon.08G0022270_1T	S.off_newGene_22956	0.100152	S.off_newGene_25383	Sspon.04G0012630_3D	0.150566
						S.off_newGene_66850	S.off_newGene_74985	0.124304	S.off_newGene_25383	Sspon.04G0009770_1A	0.110588
						S.off_newGene_66850	Sspon.03G0012790_3C	0.11378	S.off_newGene_25383	Sspon.06G0016290_2B	0.130644
						S.off_newGene_66850	Sspon.06G0014380_1T	0.10543	S.off_newGene_25383	Sspon.05G0032940_1C	0.102815
						S.off_newGene_66850	Sspon.05G0001500_2D	0.132799	Sspon.01G0013780_3C	Sspon.07G0004060_4D	0.108054
						S.off_newGene_66850	Sspon.02G0006170_2B	0.211434	Sspon.01G0013780_3C	Sspon.06G0010290_1P	0.157379
						S.off_newGene_66850	Sspon.01G0027900_1A	0.140034	Sspon.01G0013780_3C	Sspon.01G0036150_2D	0.101954
						S.off_newGene_66850	Sspon.04G0004780_2B	0.16977	Sspon.01G0013780_3C	Sspon.06G0017930_2B	0.113911
						S.off_newGene_66850	Sspon.06G0001470_4D	0.121275	Sspon.01G0013780_3C	Sspon.04G0009770_1A	0.155726
						S.off_newGene_66850	S.off_newGene_60517	0.122545	Sspon.01G0013780_3C	Sspon.07G0006270_3C	0.121517
						S.off_newGene_66850	Sspon.04G0027680_1B	0.144028	Sspon.07G0004060_4D	S.off_newGene_14706	0.13083
						S.off_newGene_66850	Sspon.07G0026860_2C	0.101187	Sspon.07G0004060_4D	Sspon.07G0004060_1A	0.165452
						S.off_newGene_66850	Sspon.04G0032470_2D	0.130811	Sspon.07G0004060_4D	Sspon.01G0003130_3C	0.131293
						S.off_newGene_66850	Sspon.06G0018760_1A	0.105469	Sspon.07G0004060_4D	Sspon.03G0040280_1C	0.145939
						S.off_newGene_66850	Sspon.03G0009830_2D	0.125187	Sspon.07G0004060_4D	Sspon.04G0002070_1A	0.149712
						S.off_newGene_66850	Sspon.06G0014380_2B	0.101407	Sspon.07G0004060_4D	Sspon.06G0010290_1T	0.104723
						S.off_newGene_66850	Sspon.08G0006750_2C	0.126786	Sspon.07G0004060_4D	Sspon.06G0010290_1P	0.181288
						S.off_newGene_66850	S.off_newGene_93918	0.137183	Sspon.07G0004060_4D	Sspon.02G0010590_3C	0.109786
						S.off_newGene_66850	Sspon.02G0032190_1P	0.101004	Sspon.07G0004060_4D	Sspon.01G0036150_2D	0.127733
						S.off_newGene_66850	Sspon.01G0040380_2C	0.130686	Sspon.07G0004060_4D	Sspon.08G0003070_3C	0.166321
						S.off_newGene_66850	Sspon.02G0012300_3C	0.105032	Sspon.07G0004060_4D	Sspon.06G0017930_2B	0.131212
						S.off_newGene_66850	S.off_newGene_93755	0.180881	Sspon.07G0004060_4D	S.off_newGene_25715	0.12347
						S.off_newGene_66850	Sspon.01G0001910_4D	0.129404	Sspon.07G0004060_4D	Sspon.02G0016570_1T	0.135922
						S.off_newGene_66850	Sspon.08G0017180_1P	0.120942	Sspon.07G0004060_4D	Sspon.01G0036150_1B	0.111899
						S.off_newGene_66850	Sspon.08G0006750_1P	0.157206	Sspon.07G0004060_4D	Sspon.02G0017670_3D	0.114573
						S.off_newGene_66850	Sspon.02G0020250_1A	0.114085	Sspon.07G0004060_4D	Sspon.04G0009770_1A	0.12498
						S.off_newGene_66850	Sspon.01G0001910_3C	0.168016	Sspon.07G0004060_4D	S.off_newGene_38419	0.113768
						S.off_newGene_66850	Sspon.02G0017910_1A	0.111187	Sspon.07G0004060_4D	S.off_newGene_38664	0.176732
						S.off_newGene_66850	S.off_newGene_82397	0.157152	Sspon.07G0004060_4D	Sspon.08G0006750_1A	0.181537
						S.off_newGene_66850	Sspon.08G0020230_1B	0.104412	Sspon.07G0004060_4D	Sspon.05G0010450_2B	0.116467
						S.off_newGene_66850	Sspon.01G0002430_1A	0.14974	Sspon.07G0004060_4D	Sspon.08G0021630_2D	0.147487
						S.off_newGene_66850	Sspon.01G0040380_3D	0.128829	Sspon.07G0004060_4D	Sspon.05G0003070_4D	0.117052
						Sspon.06G0032630_2D	Sspon.01G0027900_1A	0.110892	Sspon.07G0004060_4D	Sspon.05G0019370_2B	0.129791
						Sspon.06G0032630_2D	S.off_newGene_60517	0.105833	Sspon.07G0004060_4D	Sspon.08G0003070_4D	0.157453
						Sspon.06G0032630_2D	S.off_newGene_93755	0.116686	Sspon.07G0004060_4D	Sspon.07G0006270_3C	0.196647
						Sspon.07G0022780_1B	S.off_newGene_35590	0.101357	Sspon.07G0004060_4D	Sspon.01G0015610_3C	0.107249
						Sspon.07G0022780_1B	Sspon.02G0043680_2C	0.11774	Sspon.07G0004060_4D	Sspon.04G0011660_1A	0.116047
						S.off_newGene_74985	Sspon.03G0012790_3C	0.174873	Sspon.07G0004060_4D	S.off_newGene_16161	0.129619
						S.off_newGene_74985	Sspon.05G0011360_2B	0.109304	Sspon.07G0004060_4D	Sspon.05G0019370_3D	0.158288
						S.off_newGene_74985	Sspon.06G0014380_1T	0.264501	Sspon.07G0004060_4D	Sspon.02G0017670_2C	0.144954
						S.off_newGene_74985	Sspon.05G0005280_1A	0.119754	Sspon.07G0004060_4D	S.off_newGene_15359	0.169683
						S.off_newGene_74985	Sspon.05G0001500_2D	0.224657	Sspon.07G0004060_4D	Sspon.04G0002100_2B	0.137401
						S.off_newGene_74985	Sspon.02G0006170_2B	0.180011	Sspon.07G0004060_4D	Sspon.06G0001170_2B	0.112052
						S.off_newGene_74985	Sspon.01G0027900_1A	0.110483	Sspon.07G0004060_4D	Sspon.06G0014340_3D	0.105682
						S.off_newGene_74985	Sspon.07G0019720_2B	0.121066	S.off_newGene_38519	Sspon.06G0030920_2D	0.110727
						S.off_newGene_74985	Sspon.05G0009420_1A	0.192226	S.off_newGene_38519	Sspon.06G0010290_1T	0.1151
						S.off_newGene_74985	Sspon.06G0014380_4D	0.239563	S.off_newGene_38519	Sspon.06G0010290_1P	0.13091
						S.off_newGene_74985	Sspon.04G0004780_2B	0.281824	S.off_newGene_38519	Sspon.01G0036150_2D	0.1364
						S.off_newGene_74985	Sspon.06G0001470_4D	0.225026	S.off_newGene_38519	Sspon.06G0017930_2B	0.119265
						S.off_newGene_74985	Sspon.01G0027900_2C	0.157599	S.off_newGene_38519	Sspon.01G0036150_1B	0.120325
						S.off_newGene_74985	Sspon.01G0013510_2D	0.227219	S.off_newGene_38519	Sspon.04G0009770_1A	0.117216
						S.off_newGene_74985	Sspon.01G0001310_1P	0.205889	S.off_newGene_38519	S.off_newGene_38419	0.10658
						S.off_newGene_74985	Sspon.04G0027680_1B	0.228978	Sspon.06G0017950_1A	Sspon.05G0017040_1A	0.110232
						S.off_newGene_74985	Sspon.02G0014800_1A	0.26874	Sspon.06G0017950_1A	Sspon.07G0004060_1A	0.101536
						S.off_newGene_74985	Sspon.05G0018640_1A	0.259919	Sspon.06G0017950_1A	Sspon.08G0003070_3C	0.13568
						S.off_newGene_74985	Sspon.07G0026860_2C	0.110406	Sspon.06G0017950_1A	Sspon.06G0017930_2B	0.125271
						S.off_newGene_74985	Sspon.04G0032470_2D	0.231411	Sspon.06G0017950_1A	S.off_newGene_25715	0.185542
						S.off_newGene_74985	Sspon.01G0001310_4D	0.124379	Sspon.06G0017950_1A	Sspon.05G0003070_4D	0.102879
						S.off_newGene_74985	Sspon.06G0018760_1A	0.308478	Sspon.06G0017950_1A	Sspon.05G0019370_2B	0.114374
						S.off_newGene_74985	Sspon.05G0004760_1A	0.162783	Sspon.06G0017950_1A	Sspon.06G0017930_3D	0.113203
						S.off_newGene_74985	Sspon.08G0002580_2T	0.142062	Sspon.06G0017950_1A	Sspon.08G0003070_4D	0.149834
						S.off_newGene_74985	Sspon.04G0011370_2D	0.104783	Sspon.06G0017950_1A	S.off_newGene_16161	0.206066
						S.off_newGene_74985	Sspon.04G0004780_1A	0.317109	Sspon.06G0017950_1A	Sspon.06G0001170_2B	0.140624
						S.off_newGene_74985	Sspon.06G0014380_2B	0.280109	Sspon.02G0022820_2B	Sspon.06G0030920_2D	0.122823
						S.off_newGene_74985	Sspon.08G0006750_2C	0.250739	Sspon.02G0022820_2B	Sspon.01G0036150_1B	0.103824
						S.off_newGene_74985	Sspon.04G0009680_2C	0.164341	Sspon.02G0022820_2B	Sspon.04G0009770_1A	0.110382
						S.off_newGene_74985	Sspon.07G0019720_4D	0.114434	Sspon.02G0022820_2B	S.off_newGene_55293	0.234437
						S.off_newGene_74985	Sspon.02G0030770_2D	0.140495	Sspon.02G0022820_2B	Sspon.03G0007050_1P	0.101214
						S.off_newGene_74985	S.off_newGene_93918	0.178281	Sspon.02G0022820_2B	Sspon.01G0024740_1A	0.249812
						S.off_newGene_74985	Sspon.01G0040380_2C	0.124718	S.off_newGene_14706	Sspon.06G0030920_2D	0.157811
						S.off_newGene_74985	S.off_newGene_93755	0.189364	S.off_newGene_14706	Sspon.06G0010290_1T	0.221452
						S.off_newGene_74985	Sspon.01G0001390_3C	0.162208	S.off_newGene_14706	Sspon.06G0010290_1P	0.219326
						S.off_newGene_74985	Sspon.01G0001910_4D	0.135059	S.off_newGene_14706	Sspon.06G0010290_1A	0.184405
						S.off_newGene_74985	Sspon.08G0017180_1P	0.221201	S.off_newGene_14706	Sspon.01G0036150_2D	0.136167
						S.off_newGene_74985	Sspon.01G0047030_2C	0.101741	S.off_newGene_14706	Sspon.08G0003070_3C	0.10704
						S.off_newGene_74985	Sspon.05G0001500_1A	0.120098	S.off_newGene_14706	Sspon.06G0017930_2B	0.178711
						S.off_newGene_74985	Sspon.08G0006750_1P	0.232097	S.off_newGene_14706	Sspon.04G0011910_2D	0.103495
						S.off_newGene_74985	Sspon.02G0022060_1A	0.157226	S.off_newGene_14706	Sspon.01G0036150_1B	0.122716
						S.off_newGene_74985	Sspon.02G0020250_1A	0.143276	S.off_newGene_14706	Sspon.04G0009770_1A	0.126317
[truncated: 1,028 more rows]

## Sheet: Table S6
Table S6. Functional annotations of hub genes.
Module	Gene information	Gene ID in A. thaliana	Gene function
Skyblue	S.off_newGene_92171	AT5G48850	Sulfur deficiency-induced 1 (SDI1)
	Sspon.01G0003810-1A
Skyblue	S.off_newGene_71819	AT5G24655	LOW SULPHUR UPREGULATED (LSU)
	Sspon.01G0026550-1A
	Sspon.01G0026550-2C
Skyblue	S.off_newGene_55099	AT4G21990	Adenosine 5'-phosphate sulfate reductase (APR)
	Sspon.02G0006820-2C
Skyblue	Sspon.01G0005250-3D	AT1G22150	Sulfate transporter (SULTR)
Skyblue	Sspon.01G0023500-3D	AT4G25420	Gibberellin oxidase (GAox)
	Sspon.01G0023500-2C
Skyblue	Sspon.01G0039080-1B	AT3G55040	Glutathione transferase lambda (GSTL)
Salmon	S.off_newGene_89893	AT2G30860	Glutathione S-transferase (GST)
	Sspon.03G0014110-1A
	Sspon.03G0014110-2B
	Sspon.03G0014110-3C
Salmon	S.off_newGene_93117	AT5G09360	Laccase (LAC)
	Sspon.04G0031320-2D
	Sspon.04G0003320-1A
Salmon	Sspon.04G0007220-4D	AT5G53560	Cytochrome b5 (Cyb5)
Salmon	Sspon.05G0004030-2B	AT3G22370	Alternative oxidase (AOX)
Darkorange	S.off_newGene_90038	AT3G12500	Chitinase 11(Chi11)
	Sspon.01G0001910-3C
Darkorange	S.off_newGene_66841	AT5G55180	Glucan endo-1,3-beta-glucosidase like 3/12/13-like (GLU 3/12/13-like)
	S.off_newGene_66850
Darkorange	S.off_newGene_4546	AT1G55775	Heavy metal-associated isoprenylated plant protein (HIPP)
	S.off_newGene_93755
	Sspon.04G0032470-2D
Darkorange	S.off_newGene_18442	AT5G40780	Lysine histidine transporter (LHT)
Darkorange	Sspon.04G0014820-1A	AT5G25930	Leucine-rich repeat receptor-like protein kinase (LRR-RLK)
	Sspon.04G0014820-1P
	Sspon.01G0009520-2D
Darkorange	S.off_newGene_103308	AT1G09970	Receptor-like kinase 7 (RLK7)
	Sspon.01G0043840-3D
Darkorange	S.off_newGene_74985	AT1G55610	brassinosteroid insensitive 1-like (BRI1-like)
	Sspon.08G0009790-2B
Darkorange	Sspon.05G0008730-2D	AT3G48270	Cytochrome P450 (CyP450)
Darkorange	Sspon.01G0035660-3P	AT3G18830	Polyol /monosaccharide transporter (PMT)
Darkorange	Sspon.01G0027900-1A	AT5G45890	Senescence-associated gene (SAG)
Darkorange	Sspon.04G0004780-2B	AT3G18490	Aspartic protease in guard cell 1 (ASPG1)
Darkorange	Sspon.05G0018640-1A	AT3G17420	Glyoxysomal protein kinase 1 (GPK1)
Grey60	S.off_newGene_1162	AT4G21760	Beta-glucosidase 16/47 (GLU16/47)
	Sspon.05G0007140-2B
	S.off_newGene_4284
Grey60	Sspon.06G0030920-2D	AT5G49900	Beta-glucosidase (GLU)
Grey60	S.off_newGene_18086	AT5G13930	Chalcone synthase 1 (CHS1)
	S.off_newGene_18082
	S.off_newGene_14706
	Sspon.06G0010290-1P
	Sspon.06G0010290-1T
Grey60	S.off_newGene_23730	AT4G34050	Caffeoyl coenzyme A O-methyltransferase (CCoAOMT)
Grey60	S.off_newGene_101763	AT4G33150	Lysine-ketoglutarate reductase/saccharopine dehydrogenase (LKR/SDH)
Grey60	S.off_newGene_94313	AT3G24520	Heat shock transcription factor C1/C-2a (HSFC1/C-2a)
Grey60	Sspon.07G0004060-4D	AT1G74310	Heat shock protein 101 (HSP101)
Grey60	Sspon.08G0018500-3D	AT4G21320	Heat-stress-associated 32 (HSA32)
	Sspon.08G0018500-2C
Grey60	S.off_newGene_93031	AT3G19290	ABA responsive element binding factor 1 (ABF1)
Grey60	Sspon.06G0017930-2B	AT2G29330	Tropinone reductase (TRI)
	S.off_newGene_16161
Grey60	Sspon.01G0036150-2D	AT5G26340	Sugar transport protein 13 (STP13)
	S.off_newGene_98409
	S.off_newGene_38419
	Sspon.01G0036150-1B
Grey60	Sspon.04G0021320-1A	AT1G20630	Catalase 2 (CAT2)
Grey60	Sspon.05G0013800-1A	AT1G11840	Glyoxalase I 11 (GLYI11)
Grey60	Sspon.04G0009770-1A	AT1G22360	UDP-glucosyl transferase 85A (UGT85A)
Grey60	Sspon.02G0010590-3C	AT1G54570	Phytyl ester synthase 1 (PES1)
Grey60	Sspon.01G0055390-1C	AT5G08380	Alpha-galactosidase (AGAL)

## Sheet: Table S7
Table S7. Expression patterns of candidate hub genes by transcription measured.
Gen ID	Gene information	FPKM
		YT93-159_0 d	YT93-159_1 d	YT93-159_2 d	YT93-159_3 d	YT93-159_4 d	YT93-159_5 d	ROC22_0 d	ROC22_1 d	ROC22_2 d	ROC22_3 d	ROC22_4 d	ROC22_5 d
SDI1	S.off_newGene_92171	0.255858	2.52871	1.92184	6.61717	7.96529	5.78134	1.99769	0.299844	0.567292	2.60873	7.54784	8.38819
	Sspon.01G0003810-1A	0.372599	3.28021	2.35236	8.12544	9.90805	6.44516	2.52046	0.428989	0.779972	4.43712	13.038	13.4761
LSU	S.off_newGene_71819	0.318038	2.26591	2.40121	8.84425	8.14264	14.4224	2.98494	0.618161	1.26602	2.78386	8.49311	9.76647
	Sspon.01G0026550-1A	1.31598	10.1197	14.4728	19.8483	38.9426	16.3922	8.86523	2.21069	4.02326	4.83132	10.4884	30.0607
	Sspon.01G0026550-2C	6.74256	31.3661	41.1267	74.3615	89.4035	62.221	36.2167	9.10578	15.5369	25.8951	50.0538	91.3905
SULTR	Sspon.01G0005250-3D	0.419505	1.46706	1.80216	3.62466	3.86366	3.56038	1.53622	0.994863	1.4201	2.26725	3.45425	4.50486
APR	S.off_newGene_55099	8.80072	13.7812	20.852	23.6399	31.35	26.5922	10.3334	6.81989	11.0293	11.4943	20.404	22.405
	Sspon.02G0006820-2C	4.85978	7.454	12.0197	14.4145	17.8786	13.4549	7.11459	4.79566	8.96415	8.6489	15.3548	17.5371
GAox	Sspon.01G0023500-3D	2.49001	7.19516	10.912	18.5472	27.0213	23.7314	5.82223	2.93854	3.34647	7.46492	20.1351	22.2582
	Sspon.01G0023500-2C	2.22572	10.1269	13.228	19.7348	30.0295	28.0188	6.29231	2.97951	4.22752	6.092	18.2041	24.5556
GSTL	Sspon.01G0039080-1B	22.7622	39.7397	47.7151	51.3352	70.0226	85.7093	25.5416	23.8591	26.7211	38.6788	48.403	66.3358
GST	Sspon.03G0014110-3C	4.15985	3.4108	18.4352	6.75441	9.62134	15.8242	1.06579	3.38603	1.90076	0.640889	1.66714	3.35268
	Sspon.03G0014110-1A	3.31065	2.90705	17.9157	6.49222	8.20035	14.2172	0.184538	0.960835	0.375139	0.185571	0.466403	0.793514
	Sspon.03G0014110-2B	2.42449	1.81119	11.5549	4.95032	7.17595	10.4682	0.462763	0.786509	0.385853	0.273301	0.690856	1.41986
	S.off_newGene_89893	1.47074	0.199267	8.38977	2.02982	2.81887	4.0341	0.376247	3.56324	0.923878	0.169275	0.257883	0.646978
AOX	Sspon.05G0004030-2B	2.39698	2.42842	8.30169	2.47626	4.96472	6.82981	0.501944	3.49466	2.02147	0.415465	1.08057	3.25425
Cyb5	Sspon.04G0007220-4D	5.86889	0.95707	14.0005	5.82594	5.97027	5.22099	0.431312	1.80611	2.00015	0.984993	1.56069	1.47682
LAC	Sspon.04G0031320-1C	4.87454	1.43928	12.1029	3.54569	7.78364	4.97255	0.325332	0.664581	0.857398	0.202795	0.337798	0.820149
	Sspon.04G0031320-1A	0.850037	0.292558	2.18955	1.05232	1.69462	1.51241	0.062162	0.0877127	0.4326	0.070368	0.136164	0.222301
	Sspon.04G0031320-2D	3.44464	1.62097	7.39014	2.17296	4.62927	3.19173	0.424011	1.31187	1.79485	0.750458	0.70869	1.13574
	S.off_newGene_93117	10.9412	5.04192	26.6152	7.99052	15.9969	10.7126	1.47611	4.81046	6.09857	2.04264	1.62352	3.33537
LRR-RLK	Sspon.04G0014820-1A	1.08345	1.76296	1.94729	4.40764	7.82572	7.05653	0.955018	1.6192	2.24713	2.77999	3.57301	3.61361
	Sspon.04G0014820-1P	1.43481	1.61883	1.82665	4.45969	8.68337	7.15075	0.830172	1.80311	1.72042	1.94279	3.08489	2.64038
	Sspon.01G0009520-2D	1.79728	2.82941	2.29277	5.84501	11.4478	9.8287	1.16401	2.25677	2.6687	2.83552	4.63635	4.10499
RLK7	S.off_newGene_103308	1.41939	1.80253	1.67663	4.29579	9.3373	8.31839	0.995386	1.4867	2.33963	2.92149	4.01887	3.65997
	Sspon.01G0043840-3D	1.96579	1.46609	2.16169	3.88003	5.91618	3.86553	1.26801	1.72913	1.7584	2.00373	2.86152	2.31186
BRI1-like	S.off_newGene_74985	3.79407	5.90695	5.70542	11.3296	22.0364	14.5546	2.8745	5.96767	7.08193	5.76996	9.55002	7.91946
	Sspon.08G0009790-2B	3.35157	4.84945	5.7136	11.14	22.4521	13.9011	3.15761	6.34356	7.1029	5.91186	10.4327	8.55763
LHT	S.off_newGene_18442	1.43284	2.29867	2.04986	4.42751	8.13593	6.01951	1.41909	2.92337	2.79145	2.63715	2.9748	4.23385
CyP450	Sspon.05G0008730-2D	1.73003	1.80153	2.55658	3.92336	5.4332	5.06541	1.31014	1.98766	2.13619	1.104	2.16779	1.67544
HIPP	S.off_newGene_4546	1.22	0.730513	1.83428	3.26206	8.0132	6.07611	0.887254	1.81727	1.22438	1.61195	3.17943	3.59517
	S.off_newGene_93755	2.80097	3.7194	4.79233	8.38238	22.3469	22.637	1.80962	1.72113	2.18586	2.55439	5.06762	4.7864
	Sspon.04G0032470-2D	0.692958	1.47082	1.78123	4.11811	10.7171	10.1513	1.13941	1.25331	2.99676	2.63293	4.90414	4.87663
Chi 11	S.off_newGene_90038	43.9914	48.7805	67.6734	260.669	482.542	551.267	58.6758	71.3662	119.026	114.482	241.871	216.023
	Sspon.01G0001910-3C	2.183	2.49217	2.47	8.08434	19.033	18.4192	2.49033	2.91934	3.42459	4.11245	7.08631	4.82476
GLU3/12/13-like	S.off_newGene_66841	35.5751	34.4015	42.0733	78.8337	177.717	211.827	15.3082	38.2759	31.4583	26.4961	44.42	58.2208
	S.off_newGene_66850	37.278	36.7166	45.0645	85.2779	186.15	211.538	16.548	40.498	40.7019	27.9849	49.4812	66.1334
PMT	Sspon.01G0035660-3P	1.57101	3.22756	3.53066	6.05435	11.5261	9.99873	1.9863	2.90904	4.86416	2.02915	4.1482	5.34068
SAG	Sspon.01G0027900-1A	0.991693	5.32002	6.24831	16.1321	56.9809	57.1245	1.0759	4.85267	7.85776	5.95863	7.16317	10.3346
ASPG1	Sspon.04G0004780-2B	4.66894	4.34279	5.47839	11.5134	24.1032	14.5857	1.45425	4.74657	3.72386	3.81557	7.93832	5.33508
GPK1	Sspon.05G0018640-1A	1.65556	2.27332	2.38684	4.71398	7.91021	6.61385	1.57915	3.38094	2.89954	2.54303	4.62543	4.48797
GLU16/47	S.off_newGene_1162	1.61086	6.34149	8.08602	12.7974	16.09	28.1104	3.11963	6.86429	7.81945	5.03347	6.3835	9.74543
	Sspon.05G0007140-2B	1.49557	3.53961	4.24448	5.96678	8.453	12.8753	2.09562	3.13963	4.09893	4.1134	4.4434	6.04125
	S.off_newGene_4284	5.43198	11.4546	14.129	19.4058	28.0206	42.5734	6.28921	11.0954	14.817	13.6783	13.0922	20.9118
GLU	Sspon.06G0030920-2D	1.19653	3.20529	6.2554	10.3311	10.7059	13.3357	0.910354	3.2241	3.60094	2.03014	2.58259	5.43506
STP13	S.off_newGene_98409	2.59413	3.38139	4.4097	6.7161	8.51613	11.5184	1.25501	3.24408	3.84334	2.60923	2.99349	4.29606
	Sspon.01G0036150-1B	3.26977	3.91918	5.04502	7.29368	10.4197	12.6247	1.12221	3.41672	3.68259	2.34883	2.7763	4.56777
	Sspon.01G0036150-2D	3.59162	4.49027	5.92101	8.10467	11.3278	14.9145	1.70701	4.21737	4.91135	3.27672	3.80888	5.54624
LRK/SDH	S.off_newGene_101763	3.38922	5.35157	5.66767	9.19301	13.5001	19.1677	4.06067	3.95461	4.36129	5.03959	4.85426	6.04072
HSFC1/C-2a	S.off_newGene_94313	0.730563	1.39178	2.82412	4.93378	10.4276	21.2451	0.467258	1.66614	2.42666	1.84553	2.2626	4.40275
HSP101	Sspon.07G0004060-4D	4.01645	5.10814	7.45305	9.84449	12.8287	50.8124	1.17056	4.09395	4.95528	2.96647	2.93853	6.26448
HSA32	Sspon.08G0018500-3D	1.50504	4.75069	5.72278	7.37323	10.2678	27.3539	2.04452	5.58004	5.16193	4.03809	4.80622	6.75982
ABF1	Sspon.08G0018500-2C	2.66352	6.99767	8.32683	11.8353	15.6261	38.1392	2.76597	6.5737	7.00187	6.31275	6.9869	8.77764
	S.off_newGene_93031	1.46258	2.35781	2.79272	4.02279	7.43479	13.3734	1.27202	2.19298	2.70411	2.67102	2.09044	3.7085
CHS1	S.off_newGene_18086	0.278839	2.08762	4.19391	7.84134	9.66343	20.3859	0.582175	0.659779	0.574198	0.621881	2.16835	3.28248
	S.off_newGene_18082	2.64406	17.1259	30.992	69.342	78.5142	154.705	5.9862	9.16187	8.73691	8.78076	35.8624	53.1671
	S.off_newGene_14706	1.08883	8.51863	14.9995	28.6907	25.5845	74.4828	3.16682	4.57595	3.05039	4.41874	14.2597	21.0081
	Sspon.06G0010290-1P	0.945004	6.38223	14.026	28.4176	31.1743	62.7896	1.3439	1.85456	1.5084	1.40928	5.84863	8.41925
	Sspon.06G0010290-1T	0.896132	7.26448	13.8262	30.0604	36.7123	76.2674	2.78137	3.26314	3.09455	3.27223	15.3403	19.8041
CCoAOMT	S.off_newGene_23730	1.11749	1.96712	7.70432	6.7073	10.9498	14.8107	2.16636	3.61128	3.80145	1.55032	3.41568	8.35604
GLYI11	Sspon.06G0023220-1B	1.10311	2.33042	4.33172	5.46972	6.44181	6.55608	0.271282	0.27149	0.308508	0.336422	1.25742	1.59159
CAT2	Sspon.04G0021320-1A	233.65	238.261	300.575	216.988	215.03	250.89	195.578	207.329	291.61	207.487	206.878	230.607
TRI1	Sspon.06G0017930-2B	2.52505	6.57516	12.3813	14.3755	17.9994	27.3572	2.56675	4.59011	5.8512	4.58065	7.1326	10.9028
	S.off_newGene_16161	0.727952	1.14119	5.39217	5.82734	6.66724	11.3899	0.731691	1.63718	1.36199	1.09738	2.9552	6.65722
UGT85A	Sspon.04G0009770-1A	2.06727	3.59189	4.39867	5.25964	7.79183	9.49635	1.36879	2.09672	2.83895	1.28935	1.8101	3.11605
PES1	Sspon.02G0010590-3C	0.734547	2.4572	1.91635	2.94871	3.73868	5.64252	0.732884	1.68266	1.83886	1.83313	1.81356	2.00955
AGAL	Sspon.01G0055390-1C	1.0045	7.80757	9.7293	17.2143	30.7634	45.4544	3.40608	7.42498	9.77593	9.45643	8.9481	16.6582

## Sheet: Table S8
Table S8. Relative expression of candidate hub genes by RT-qPCR.
Gene ID	Gene information	Relative expression
		YT93-159_0 d			YT93-159_1 d			YT93-159_2 d			YT93-159_5 d			ROC22_0 d			ROC22_1 d			ROC22_2 d			ROC22_5 d
SDI1	S.off_newGene_92171	1.02511	0.996127	0.979301	1.31659	1.10131	1.32592	10.2376	11.8434	13.0721	20.8802	26.8417	26.2184	1.02332	1.01293	0.96474	1.01729	1.73039	1.05925	2.65309	2.0053	3.02969	12.7534	13.9949	12.1979
LSU	S.off_newGene_71819	0.87275	1.08853	1.05262	1.48294	1.20801	1.38005	13.0205	12.809	11.0554	22.1156	22.0626	16.1324	0.726931	1.24538	1.1046	1.21914	1.50328	1.38385	1.40953	1.84068	3.53354	12.5818	13.7387	10.4249
SULTR	Sspon.01G0005250-3D	0.691736	1.39326	1.03759	2.15653	1.93934	1.92679	6.87069	10.4668	6.28315	19.229	12.6594	10.5346	0.996716	0.991543	1.01185	1.25893	1.40311	0.981293	2.65958	2.54552	4.3683	9.3814	8.34613	8.20274
APR	S.off_newGene_55099	1.16215	0.871947	0.98684	1.43318	1.37028	1.32962	4.29725	4.31564	4.11079	5.58221	7.14644	7.33642	1.03662	0.786305	1.22685	1.04494	1.30956	1.06455	1.34715	1.24155	1.4185	2.50565	2.89297	2.39629
Gaox	Sspon.01G0023500-3D	1.12428	1.15684	0.76887	2.56595	1.44848	0.801868	12.5041	11.3733	2.94102	50.5335	35.1401	19.36	1.07782	0.923721	1.00441	0.991758	1.43677	0.847119	2.69519	3.5807	4.6289	9.16107	11.0375	8.17016
GSTL	Sspon.01G0039080-1B	1.29996	1.67524	0.45919	1.52254	1.16488	0.95262	2.78785	1.92862	2.41733	9.00729	12.8488	12.2657	1.21755	1.38034	0.595015	1.2165	0.888501	0.965984	1.36474	1.85587	1.36792	4.22099	5.88863	2.58453
GST	Sspon.03G0014110-3C	1.12376	1.00079	0.889167	1.43879	1.39822	1.237	4.57718	4.62315	5.86297	7.66592	9.17466	9.88946	0.940963	1.05269	1.00955	1.68203	1.74229	1.52401	0.946749	1.1345	0.968123	3.13093	2.62832	2.22094
AOX	Sspon.05G0004030-2B	1.00217	1.04004	0.959419	1.8035	1.80254	1.80937	1.99473	2.2364	2.17108	2.9112	3.0897	3.7784	1.02509	0.962269	1.01378	2.12578	2.06028	2.50413	5.37331	4.83317	6.04642	4.69895	9.35444	6.55408
Cyb5	Sspon.04G0007220-4D	0.981937	1.00298	1.01537	0.793729	0.747674	0.741638	1.4897	1.53027	1.60531	2.86558	2.42092	2.62154	1.24214	1.02718	0.783758	1.89153	2.64801	2.36852	4.21863	3.05859	3.54616	7.34485	8.69419	11.5193
LAC	Sspon.04G0031320-1C	1.1634	0.857898	1.00192	1.304	1.33676	1.22904	1.87183	1.71286	1.56766	3.43712	2.80942	3.06347	1.11727	0.957776	0.934496	3.59265	4.23319	3.85811	7.4689	4.05841	4.13516	5.85148	5.54757	10.6067
LRR-RLK	Sspon.04G0014820-1A	1.17807	0.90926	0.93356	2.38964	2.12213	2.54992	4.29946	3.12494	3.39829	5.91821	8.07856	7.36682	1.09385	0.912389	1.00199	1.41329	1.37105	1.17335	1.27365	1.98818	1.13484	1.99322	2.36306	2.48893
RLK7	S.off_newGene_103308	1.05593	0.995659	0.95116	2.71795	2.71042	2.92895	7.0265	6.97548	5.25793	21.2717	18.5335	19.2598	1.05516	1.03006	0.92007	2.6082	2.73831	2.48856	3.88142	3.28726	2.85238	6.03622	5.86325	5.30203
BRI1 like	S.off_newGene_74985	1.20919	0.941675	0.878224	2.77401	3.20452	3.45052	6.98784	7.82978	7.06946	12.7948	11.2102	10.6637	0.93505	0.955049	1.1198	2.86828	2.3357	2.4362	4.11398	4.02728	3.69178	3.62159	4.60071	4.28017
LHT	S.off_newGene_18442	1.10637	0.926941	0.975098	1.63128	1.99575	1.78256	2.32033	1.94864	2.36135	10.1647	8.84774	9.36775	1.11765	0.966668	0.925585	2.3562	2.44916	2.54626	3.54479	3.32621	3.25152	4.85283	5.25121	4.8888
CyP450	Sspon.05G0008730-2D	0.999174	1.10045	0.909469	1.41064	1.03492	1.20337	1.43286	1.45763	0.985647	9.21859	7.70219	5.63616	1.25329	0.799144	0.998442	3.0046	3.05866	1.97183	1.89642	1.52237	1.39089	1.84545	2.29106	1.30139
HIPP	S.off_newGene_4546	0.836188	1.10439	1.08286	1.45451	1.43624	1.26846	2.20006	2.206	2.17453	16.1308	16.8353	14.9183	1.08779	0.710914	1.29312	1.60874	1.79187	1.68541	2.44935	2.15945	2.48109	4.7525	5.18986	4.63049
Chi11	S.off_newGene_90038	1.19858	0.897249	0.929868	1.88741	1.94214	2.05294	3.51254	3.45609	3.7439	30.9203	25.8656	29.2191	1.06145	1.05952	0.889191	1.90608	1.92443	1.74159	2.68075	2.61083	2.34805	4.95586	3.93532	4.25289
GLU 3/12/13-like	S.off_newGene_66841	1.0612	0.921469	1.02264	1.51372	1.39828	1.39229	2.21506	1.81282	1.89658	13.0095	12.2028	11.0768	0.923781	0.975599	1.10958	3.31789	2.75931	2.61358	4.45237	3.93319	4.31893	9.75597	8.48243	7.86597
GLU16/47	S.off_newGene_1162	1.00403	1.07493	0.926565	1.75325	1.82982	2.19546	4.09028	4.56059	4.3995	10.4645	9.39666	7.26775	0.938554	0.882228	1.2077	1.85928	1.32983	1.54617	2.84342	3.13144	2.37537	3.2027	2.93681	2.50549
GLU	Sspon.06G0030920-2D	1.35818	1.63988	0.448984	3.4159	3.79859	3.43454	8.82284	9.01423	9.26691	9.79342	16.5606	12.787	1.26096	0.64955	1.22091	1.69538	2.86323	1.81846	3.9388	2.23929	4.19079	3.93412	7.84862	5.7964
STP13	S.off_newGene_98409	1.19873	0.979359	0.851798	1.978	1.88739	1.9033	2.38309	2.80804	2.92405	9.52804	10.8376	11.6878	1.17513	0.785276	1.08366	3.57562	3.47328	2.60218	6.35405	6.27812	6.83942	6.25739	7.36798	8.04194
LKR/SDH	S.off_newGene_101763	1.02497	0.991499	0.984002	1.4348	1.43858	1.61323	4.87548	4.14417	3.31798	9.29005	8.97144	8.59649	0.947675	1.00703	1.04784	1.39491	1.47165	1.44994	2.36775	2.20638	2.28814	3.74818	3.43708	3.55794
HSFC1/C-2a	S.off_newGene_94313	1.08789	0.781881	1.17564	2.1486	2.00968	2.06283	2.15479	2.45541	2.93341	15.7542	12.3836	15.277	1.38865	1.10416	0.652189	2.47888	3.89469	1.88444	6.42811	5.00067	4.93532	6.41198	6.03459	4.99721
HSP101	Sspon.07G0004060-4D	0.882653	1.18817	0.953522	1.70195	1.72285	1.78622	4.64151	5.97417	4.45718	25.2974	23.4392	20.8711	0.86334	0.868599	1.33352	5.42675	4.69764	5.01439	7.82056	5.72795	6.76846	6.74109	6.62603	6.85949
HSA32	Sspon.08G0018500-3D	1.13454	0.892386	0.987701	2.35021	2.4058	2.11852	4.09215	3.98001	3.92832	23.1009	18.8702	15.811	1.06874	0.978913	0.955833	3.50115	3.09934	2.55168	4.31269	3.99598	4.38759	7.15225	6.58042	5.03761
ABF1	Sspon.08G0018500-2C	0.983373	1.10336	0.921649	1.89071	1.95651	1.72732	4.43722	5.15639	3.99066	19.4049	19.3187	16.8722	0.994371	0.861936	1.16675	2.57066	2.96895	2.65256	4.40648	3.91288	4.31932	6.45025	8.96969	7.53151
CHS1	S.off_newGene_18086	0.929923	1.10937	0.96934	7.46417	7.45184	7.53583	15.2185	14.6635	13.9404	76.5429	61.4253	69.6284	0.996571	0.972301	1.03203	1.2326	1.22351	1.12249	1.71189	1.59202	1.49149	10.0118	9.18417	7.83169
CCoAOMT	S.off_newGene_23730	1.15291	0.943789	0.919033	1.65398	1.53065	1.37379	4.10322	4.33208	4.32003	11.3996	5.89745	7.42565	1.08097	0.989972	0.934463	1.32823	1.61207	1.00291	4.23507	3.22997	2.83609	4.78058	4.11368	3.70292
CAT2	Sspon.06G0023220-1B	1.12029	1.09019	0.818785	1.90913	2.23733	1.95012	4.55785	4.36669	4.1599	1.90496	1.7013	1.58838	1.13076	0.810597	1.091	1.44635	1.39387	1.26595	2.15054	2.06497	2.35261	1.41924	1.49371	1.19934
GLYI11	Sspon.04G0021320-1A	0.852417	0.981005	1.19585	1.38568	1.46805	0.959172	3.05181	3.51319	4.01087	7.77527	6.77174	5.14374	1.05249	0.858361	1.10691	1.21974	1.16111	1.01676	1.36299	1.27683	1.29995	2.82055	2.053	1.92832

## Sheet: Table S9
Table S9. Primers used in this study.
Gene information	Primer name	Forward primer (5’-3’)	Reverse primer (5’-3’)	Related coefficient	Amplification efficiency
S.off_newGene_92171	SDI1-F/R	CCTTGTGAATCTGTGGACTTGT	ACGACTACGGAGTACGACAT	0.999	115.136
S.off_newGene_71819	LSU-F/R	CTCCACGTTGATTCATGTATT	GAAGCCAGCGAACTAGAA	0.984	92.536
Sspon.01G0005250-3D	SULTR-F/R	CTGATGCTACCAAGGTTCCA	CTGTTGTTGCTCCTCCTCAT	0.989	92.217
S.off_newGene_55099	APR-F/R	CCAGTGAGCGAGAACCAT	CGTACAGCACCTAGATGGA	0.994	111.099
Sspon.01G0023500-3D	GAox-F/R	CCAGGAAGGACAGCAACT	GGACGAGGCTCTTCTTGA	0.995	99.116
Sspon.01G0039080-1B	GSTL-F/R	CCTCTGGACTCTGGATTCTTC	CAAAGCAGCAACAGTTTCCT	0.973	107.476
Sspon.03G0014110-3C	GST-F/R	GTGATCTGACGCTCTACCAATC	GGCTTCCACCTCCATCCATA	0.999	101.162
Sspon.04G0031320-1C	LAC-F/R	AAGGTGAAGGTGGTGGAGTA	TCAAAGTTTCCGAAGCCTCTG	0.958	98.577
Sspon.04G0007220-4D	Cyb5-F/R	GGCAGGAGGCAAGGTTTA	GCGATGATGAGCCAGCAAT	0.99	108.605
Sspon.05G0004030-2B	AOX-F/R	GTCTTCTTCAACGCCTACTTC	TCCTTGAGGTACTCCGTGTA	0.986	107.808
S.off_newGene_18442	LHT-F/R	ATGTGGCTCATCATCTAC	CAGCACTCCAATAACAATG	0.993	109.023
S.off_newGene_66841	GLU3/12/13-F/R	ATGAAACCCATGCTCCAG	GCCATGTAAGTCAAGTAAGG	0.951	103.72
S.off_newGene_4546	HIPP-F/R	ACATCGTCAAGGTGGAGGAG	GCGGGTGGTAGTGGTAGTAA	0.997	105.491
S.off_newGene_90038	Chi11-F/R	TACTACAAGAGGTACTGCGATA	TCCGTAAGGCTTCTGGTC	0.996	101.213
S.off_newGene_103308	RLK7-F/R	ACCAAGCTGCCAAGAGAT	TTAAACAGGACGAGCCAC	0.984	104.305
S.off_newGene_74985	BRI1 like-F/R	TGAAGAACTTGTCAGACG	TACTACCAGACGCTCAAG	0.975	107.385
Sspon.04G0014820-1A	LRR-RLK-F/R	ACTGGAACACCTGAATTACCT	AGCAACCCGATCTCTGAAG	0.966	109.934
Sspon.05G0008730-2D	CyP450-F/R	AGGAGGAGGACTTGGTTGAC	GGATGTCTGGGTGCTTGATTAG	0.986	96.838
S.off_newGene_101763	LKR/SDH-F/R	GCAAGATACTAATCGTCCAACAT	ATATCCACCAGAGGCTTCAAT	0.97	110.215
S.off_newGene_18086	CHS1-F/R	ACATCCTCGCAGAGTATG	CAGACTTGTTTCGCATCT	0.989	109.599
S.off_newGene_1162	GLU16/47-F/R	TGGGATAGCCTTCTACAAC	ATGGTTCAGAGTGACGAAT	0.969	99.81
S.off_newGene_93031	ABF1-F/R	TCAGAGGAAACAGGCATA	GCTTCTTGTGCAATTCATC	0.997	115.048
S.off_newGene_23730	CCoAOMT-F/R	TTACCTGCGACTCAGTGACT	CTCTGGAGGATCGTCTTGCT	0.954	105.113
S.off_newGene_98409	STP13-F/R	CCGAGTGTTTCAGCCAAAGT	ATGACAGCGTTACATTCACAAGAT	0.988	99.416
S.off_newGene_94313	HSFC1/C-2a-F/R	AACAACAGCTTCGTCGTG	AGAAGTTGGAGTGCTTGAA	0.982	107.112
Sspon.06G0030920-2D	GLU-F/R	AATGGATGGACAACTGCTACC	TGCTGACAATACCGTGGAGTA	0.946	104.644
Sspon.07G0004060-4D	HSP101-F/R	GACGACGAGAACCTGCTTGT	CTCCTCCTCACTTGTTCAGTCA	0.988	95.725
Sspon.08G0018500-3D	HSA32-F/R	CGCCTCATCAAGAGTAGT	TATCACGAGATGCTGGAATA	0.989	105.44
Sspon.06G0023220-1B	GLYI11-F/R	ATATGCTCAGGTTGCCATTGG	GCTAACGGTACAAGTAGATGGAAG	0.973	97.632
Sspon.04G0021320-1A	CAT2-F/R	GGACGAGGAGGTGGACTACTA	TTCCGTATGGTCGCCTTCTG	0.997	96.85
CA254672	GAPDH-F/R	CACGGCCACTGGAAGCA	TCCTCAGGGTTCCTGATGCC	0.997	98.342
